# Supplementary material for: A versatile, high-efficiency platform for CRISPR-based gene activation
Source: Nat Commun. 2023 Feb 17;14:902. doi: 10.1038/s41467-023-36452-w (PMC9938141; doi:10.1038/s41467-023-36452-w)
Supplement: Supplementary file 5 — Supplementary Data 1 [file 41467_2023_36452_MOESM5_ESM.xlsx]

## Sheet: qPCR probesmRNA
qPCR Assays
Target	P/N	Company	Notes	Link
Prom1	Hs01009259_m1	Thermo	FAM-MGB	https://www.thermofisher.com/taqman-gene-expression/product/Hs01009259_m1?CID=&ICID=&subtype=
CD2	Hs01040179_g1	Thermo	FAM-MGB	https://www.thermofisher.com/taqman-gene-expression/product/Hs01040179_g1?CID=&ICID=&subtype=
CD14	Hs00169122_g1	Thermo	FAM-MGB	https://www.thermofisher.com/taqman-gene-expression/product/Hs00169122_g1?CID=&ICID=&subtype=
PD-L1	Hs01125301_m1	Thermo	FAM-MGB	https://www.thermofisher.com/order/genome-database/details/gene-expression/Hs01125301_m1
CXCR4	Hs00976734_m1	Thermo	FAM-MGB	https://www.thermofisher.com/taqman-gene-expression/product/Hs00976734_m1?CID=&ICID=&subtype=
KDR	Hs00911700_m1	Thermo	FAM-MGB	https://www.thermofisher.com/order/genome-database/details/ge/Hs00911700_m1?CID=&ICID=
GAPDH (Control)	Hs99999905_m1	Thermo	Vic-MGB	https://www.thermofisher.com/order/catalog/product/4326317E
mRNA
RNA	P/N	Company	Notes	Link
StemMACS Cre Recombinase mRNA	130-101-113	Miltenyi Biotec	see cell line information for protocol details	https://www.miltenyibiotec.com/US-en/products/stemmacs-cre-recombinase-mrna.html#gref

## Sheet: Antibodies
Target	Company	Clone	Catalog Number	Notes*,**	Validation
Prom1	Biolegend	clone7	372806 (APC)	Pre-wash cells 1 X with staining buffer. Stain: 5ul antibody in 100ul staining buffer. Incubation 20-30min @ 4deg. Wash: 2 X with staining buffer.	Anti-human Prom1/CD133 mouse monoclonal; Biolegend 372806; Validated by Biolegend and Swaminathan SK, et al. 2010. J. Immunol. Methods 361:110.; https://www.biolegend.com/en-us/products/apc-anti-human-cd133-antibody-13915.
CXCR4***	Miltenyi	rea649	130-120-708 (APC)	Pre-wash cells 1 X with staining buffer. Stain: 2ul antibody in 100ul staining buffer. Incubation 20-30min @ 4deg. Wash: 2 X with staining buffer.	Anti-human CXCR4/CD184 human monoclonal; Miltenyi 130-120-708; Extended validation performed by Miltenyi; https://www.miltenyibiotec.com/US-en/products/cd184-cxcr4-antibody-anti-human-reafinity-rea649.html#apc:100-tests-in-200-ul.
CD69	Biolegend	fn50	310910 (APC)	Pre-wash cells 1 X with staining buffer. Stain: 2ul antibody in 100ul staining buffer. Incubation 20-30min @ 4deg. Wash: 2 X with staining buffer.	Anti-human CD69 mouse monoclonal; Biolegend 310910; Validated by Biolegend and 1. Knapp WB, et al. 1989. Leucocyte Typing IV. Oxford University Press. New York. 2. Sakkas LI, et al. 1998. Clin. and Diag. Lab. Immunol. 5:430. 3. Kim JR, et al. 2005. BMC Immunol. 6:3. 4. Verjans GM, et al. 2007. P. Natl. Acad. Sci. USA 104:3496. 5. Lu H, et al. 2009. Toxicol Sci. 112:363. 6. Thakral D, et al. 2008.…
PD-L1	Biolegend	29e.2a3	329718 (PE-cy7); 329708 (APC)	Pre-wash cells 1 X with staining buffer. Stain: 2ul antibody in 100ul staining buffer. Incubation 20-30min @ 4deg. Wash: 2 X with staining buffer.	Anti-human PD-L1 (CD247) mouse monoclonal; Biolegend 329718 (PE-cy7), Biolegend 329708 (APC); Validated by Biolegend and 1. Brown J, et al. 2003. J. Immunol. 170:1257. 2. Radziewicz H, et al. 2007. J. Virol. 81:2545. 3. Nakamoto N, et al. 2009. PLoS Pathog. 5:e1000313. 4. Barsoum IB, et al. 2014. Cancer Res. 74:665. 6. Haile, S et al. 2013. J. Immunol. 191:2829. 7. RL M, et al. 2015. PNAS. 112:65…
CD14	Biolegend	hcd14	325608 (APC)	Pre-wash cells 1 X with staining buffer. Stain: 2ul antibody in 100ul staining buffer. Incubation 20-30min @ 4deg. Wash: 2 X with staining buffer.	Anti-human CD14 mouse monoclonal; Biolegend 325608; Validated by Biolegend and 1. McMichael A, et al. 1987. Leucocyte Typing III. Oxford University Press. New York. 2. Knapp W, et al. Eds. 1989. Leucocyte Typing IV. Oxford University Press. New York. 3. Schlossman S, et al. Eds. 1995. Leucocyte Typing V. Oxford University Press. New York.; https://www.biolegend.com/en-us/search-results/apc-anti-h…
CD2	Biolegend	rpa-2.10	300208 (PE)	Pre-wash cells 1 X with staining buffer. Stain: 2ul antibody in 100ul staining buffer. Incubation 20-30min @ 4deg. Wash: 2 X with staining buffer.	Anti-human CD2 mouse monoclonal: Biolegend 300208; Validated by Biolegend and 1. Knapp W, et al. Eds. 1989. Leucocyte Typing IV. Oxford University Press. New York. 2. Aversa G, et al. 1987. Transplant. Proc. 19:277. 3. Zaretsky AG, et al. 2009. J. Exp Med. 206:991. 4. Perona-Wright G, et al. 2010. Nat. Immunol. 11:520. 5. Thummler K, et al. 2010. J. Leukoc. Biol. 88:1041. 6. Kap Y, et al. 2009. J…
KDR	BD	89106	560494 (PE), 560495 (Alexa Flour 647)	Pre-wash cells 1 X with staining buffer. Stain: 20ul antibody in 100ul staining buffer. Incubation 30-40min @ 4deg. Wash: 2 X with staining buffer.	Anti-human KDR/VEGF2R-2/CD309 mouse monoclonal: BD 560494 (PE); BD 560495 (Alexa Flour 647); Validated by BD and 1. Farace F, Massard C, Borghi E, Bidart JM, Soria JC. Vascular disrupting therapy-induced mobilization of circulating endothelial progenitor cells. Ann Oncol. 2007; 18(8):1421-1422. 2. Ferrara N, Houck K, Jakeman L, Leung DW. Molecular and biological properties of the vascular endothe…
CXCR4****	ThermoFisher/eBioscience	12G5	17-9999-42 (APC)	Pre-wash cells 1 X with staining buffer. Stain: 0.2ul antibody in 50ul staining buffer. Incubation 20-30min @ 4deg. Wash: 2 X with staining buffer.	Anti-human CXCR4/CD184 mouse monoclonal; ThermoFisher/eBioscience 17-9999-42; Validated by ThermoFisher/eBioscience and Strizki JM, Turner JD, Collman RG, Hoxie J, González-Scarano F. A monoclonal antibody (12G5) directed against CXCR-4 inhibits infection with the dual-tropic human immunodeficiency virus type 1 isolate HIV-1(89.6) but not the T-tropic isolate HIV-1(HxB). J Virol. 1997 Jul;71(7):5…
*	Staining buffer =1X PBS, 0.5%BSA, 0.05% Na Azide
**	Adherent cells were first dispersed with by incubation with TrypLE (Thermo). Reagent was subsequently removed by centrifugation before preceding to pre-wash.
***	For all figures excluding extended data 2 c,d
****	For extended data 2c,d only.

## Sheet: Full vector sequences
Category	Description	Company	Plasmid Map
PiggyBac	Dual promoter CRISPRa-GFPnls puro piggyBac	Current publication	https://gene.benchling.com/s/seq-munLOMVyeFSK2ECvsR5h?m=slm-w8S3FqmTRzYDGts2nKbK
PiggyBac	Single Transcript CRISPRa GFPnls puro piggyBac	Current publication	https://gene.benchling.com/s/seq-CWCWP4naSMziH9Qq9AqA?m=slm-RPsPqjLkwNjbZyan16Jw
PiggyBac	CRISPRa selection piggyBac GFPnls puro (Ef1a)	Current publication	https://gene.benchling.com/s/seq-p4XOxOGHTr10QqEoRhs9?m=slm-g3dRdOggxRvVUko9ru7m
Transient expression vector	PBO	Transposagen /(Hera BioLab)	https://gene.benchling.com/s/seq-jQK4Dn4B2kkSwgl2oO3Y?m=slm-Y8J2zaesKzX3LgUZmxJn
Vector Sequence-gRNA Lentivirus	gRNA expressing lenti virus 2.0 Scaffold (TagBFP/Zeo Reporter + Ren1 non-targeting gRNA)	Current publication	https://gene.benchling.com/s/seq-8Nv8cNsgC6x3rLsi0tKv?m=slm-6FAyOg84X7E0mDBoBRbq
Vector Sequence-gRNA Lentivirus	gRNA expressing lenti virus GNE-3 Scaffold (TagBFP/Zeo Reporter + Ren1 non-targeting gRNA)	Current publication	https://gene.benchling.com/s/seq-2Wo3UuyzqKOa6rXrSFVB?m=slm-iwbw1r7ew4Dnj9E2XtEi
PiggyBac	CRISPRa selection piggyBac GFPnls puro (CMV)	Current publication	https://gene.benchling.com/s/seq-P0YHtg8mm0K6Jv7b5Rhb?m=slm-BiyV9euoPDCLLUMpbvSm
PiggyBac	CRISPRa selection piggyBac GFPnls puro (CBh)	Current publication	https://gene.benchling.com/s/seq-IVElPeKwYJBF005QCiLS?m=slm-We10ZvheFyK2AdgVYsF6
PiggyBac	CRISPRa selection piggyBac GFPnls puro (CAG)	Current publication	https://gene.benchling.com/s/seq-qyoATLTvrUtadBsYqLSk?m=slm-mwEj3iG2ZncSC9fgkn6c
Vector Sequence-gRNA Lentivirus	Dual sgRNA expression lentivirus (non-targeting control)	Current publication	https://gene.benchling.com/s/seq-a7DKzpwGozhniJ0dRU06?m=slm-voFKkFlWnteFWU93bl5A
PiggyBac	CRISPRa selection piggyBac puro (CAG)	Current publication	https://gene.benchling.com/s/seq-9yyiOYzTRm0HKd9DGmjl?m=slm-DAdTsPwv2MymXunMGQmm
PiggyBac	CRISPRa selection piggyBac blast (CAG)	Current publication	https://gene.benchling.com/s/seq-csxJyRbymE0GgdjSBm31?m=slm-iRwdViL5ew1pSNcShboI
PiggyBac	CRISPRa selection piggyBac zeocin (CAG)	Current publication	https://gene.benchling.com/s/seq-SfRNkiQtDXAowE2WUNHR?m=slm-QAdJkTahMKb1o8ZQhxGl
PiggyBac	CRISPRa selection piggyBac hygro (CAG)	Current publication	https://gene.benchling.com/s/seq-2ct1r8cIKgSZ7rd3SsDB?m=slm-PNpDBUz1tc9J2xgO2HF8

## Sheet: guide RNA sequences
Category	Name/Description	P/N	Source	Sequence	Length
gRNA sequence	Non-targeting Control gRNA (ren1)	N/a	Current publication	CGACCCCGAGCAGCGGAAG	19
gRNA sequence	Self-activating gRNA (gREP2) and non-targeting control	N/a	Current publication	CGTCGGGATCAACTCGAAC	19
gRNA sequence	PD-L1 Activating gRNA (gRNA-1)	N/a	Current publication	AAACTGGATTTGCTGCCTT	19
gRNA sequence	PD-L1 Activating gRNA (gRNA-2)	N/a	Current publication	GGCAGCAAATCCAGTTTGC	19
gRNA sequence	PD-L1 Activating gRNA/PD-L1 Activating gRNA (gRNA-3)	N/a	Current publication	GTCAGGAAAGTCCAACGCC	19
gRNA sequence	PD-L1 Activating gRNA (gRNA-4)	N/a	Current publication	GCCGATTTCACCGAAGGTC	19
gRNA sequence	PD-L1 Activating gRNA (gRNA-5)	N/a	Current publication	CAGTTTAGGTATCTAGTGT	19
gRNA sequence	CD14 Activating gRNA/CD14 Activating gRNA (gRNA-1)	N/a	Current publication	TAACAGGAAGGATTCTGCA	19
gRNA sequence	CD14 Activating gRNA (gRNA-2)	N/a	Current publication	ATGAAGGATGTTTCAGGGA	19
gRNA sequence	CD14 Activating gRNA (gRNA-3)	N/a	Current publication	GAGGGGGACCGTAACAGGA	19
gRNA sequence	CD14 Activating gRNA (gRNA-4)	N/a	Current publication	CCTGGAAATATTGCAATGA	19
gRNA sequence	CD14 Activating gRNA (gRNA-5)	N/a	Current publication	GGGAACTGAATGACATCCC	19
gRNA sequence	PROM1 Activating gRNA (gRNA-1)	N/a	Current publication	ATCAGAGTGCGTCCAGGGCT	20
gRNA sequence	PROM1 Activating gRNA/PROM1 Activating gRNA (gRNA-2)	N/a	Current publication	GCGTTGCAAGAAGGGAGTGC	20
gRNA sequence	PROM1 Activating gRNA (gRNA-3)	N/a	Current publication	GAGGCGCAAGCGTTGCAAGA	20
gRNA sequence	PROM1 Activating gRNA (gRNA-4)	N/a	Current publication	GCAAGGCCTCCAGCCTAATC	20
gRNA sequence	PROM1 Activating gRNA (gRNA-5)	N/a	Current publication	GCGTGTAAACTGCCTGCACC	20
gRNA sequence	CXCR4 Activating gRNA (gRNA-1)	N/a	Current publication	GCATTGCCGCCTACTGGTT	19
gRNA sequence	CXCR4 Activating gRNA/CXCR4 Activating gRNA (gRNA-2)	N/a	Current publication	GGGAGGTCCTGTCCGGCTC	19
gRNA sequence	CXCR4 Activating gRNA (gRNA-3)	N/a	Current publication	TCGGTAGTGAGTCCGGAGC	19
gRNA sequence	CXCR4 Activating gRNA (gRNA-4)	N/a	Current publication	GGGTGGTCGGTAGTGAGTC	19
gRNA sequence	CXCR4 Activating gRNA (gRNA-5)	N/a	Current publication	GCGGCGCATGCGCCGCGCT	19
gRNA sequence	CD2 Activating gRNA (gRNA-1)	N/a	{chong et al}	AGGAACTGAAGTGAGACTGG	20
gRNA sequence	CD2 Activating gRNA (gRNA-2)	N/a	{chong et al}	GAGGCACGTGGTTAAGCTCT	20
gRNA sequence	CD2 Activating gRNA/CD2 Activating gRNA (gRNA-3)	N/a	{chong et al}	ACTGTAAAAGATGTAAAGAG	20
gRNA sequence	CD2 Activating gRNA (gRNA-4)	N/a	{chong et al}	GGCAAAGGAGCACATCAGAA	20
gRNA sequence	CD2 Activating gRNA (gRNA-5)	N/a	{chong et al}	ACTCATAAACACATCTGCTT	20
gRNA sequence	KDR Activating gRNA (gRNA-1)	N/a	Current publication	CCGCCGGGTACCCGGGTGA	19
gRNA sequence	KDR Activating gRNA (gRNA-2)	N/a	Current publication	CCGGCAAGCGATTAAATCT	19
gRNA sequence	KDR Activating gRNA (gRNA-3)	N/a	Current publication	AGATCGCCGCCGGGTACCC	19
gRNA sequence	KDR Activating gRNA (gRNA-4)	N/a	Current publication	GTGCCGAAACTCTAGAGCG	19
gRNA sequence	KDR Activating gRNA/KDR Activating gRNA (gRNA-5)	N/a	Current publication	CACATTGACCGCTCTCCCG	19
gRNA sequence	CD69 Activating gRNA	N/a	Current publication	ATGTAGTCAAGCAAGTAGG	19

## Sheet: Cell line information
Cell line	Cell growth media*	Cell type	Transfection/Electroporation for delivery of piggyBac vectors	Puro* selection (for enrichment of piggyBac engineered cells)**	Zeocin* selection (for enrichment of lenti gRNA infected cells)	Delivery of synthetic gRNA **	Infection conditions	Delivery of mRNA
K562	RPMI1640+10%h.i.FBS+2mM L-Glutamine; 1X pen-strep	Suspension	For 1x10^6 cells. 2ug total (3:1 PB:PBO ratio) Lonza 2b, kit V, program#X-013	1 ug/mL	200 ug/ml	Amaxa 4-D (Lonza): Buffer:SE Buffer. Pulse code: CM-137. Format:20ul: ~150K Per reaction. 10pmol synthetic RNA	8ug/ml polybrene. Spin infection infection 30" at room temperature.	Amaxa 4-D (Lonza): Buffer:SE Buffer. Pulse code: CM-137. Format:20ul: ~100K Per reaction. 0.5ug cre mRNA
PC-9	RPMI1640+10%h.i.FBS+2mM L-Glutamine; 1X pen-strep	Adherent	Seed 0.5x10^6 cells/well (6 well plate), transfect next day with 6ul GeneJuice (Novogene) : 2ug total DNA (10:1 ratio PB:PBO)	1 ug/mL	200 ug/ml	N/A	8ug/mL polybrene with direct addition of filtered supernatants	N/A
293T****	DMEM+10%h.i.FBS+2mM L-Glutamine; 1X pen-strep	Adherent	~70% confluent 6 well. 7.5ul Lipofectamine 2000 (Invitrogen) : 2.5ug total DNA (3:1 ratio PB:PBO); Extended data- 2c Seed for 60-75% confluency next day (12 well plate). 6ul FuGene HD (Promega) 2ug DNA (3:1 PB:PBO ratio))	1 ug/mL	200 ug/ml; 100 ug/ml (Ext. data 2c)	RNAi Max (Invitrogen); 2.5pmol per 20k cells (reverse transfection)	Direct additon of filtered superanants	RNAi Max (Invitrogen); 0.5ug cre mRNA for a 12-well.
Jurkat	RPMI1640+10%h.i.FBS+2mM L-Glutamine; 1X pen-strep	Suspension	For 1x10^6 cells. 2ug total (3:1 PB:PBO ratio) Lonza 2b, kit V, program #X-013	1 ug/mL	200 ug/ml	N/A	8ug/ml polybrene. Spin infection infection 30" at room temperature.	N/A
Ovcar8	RPMI1640+10%h.i.FBS+2mM L-Glutamine; 1X pen-strep	Adherent	Seed for 60-75% confluency next day (12 well plate). 6ul FuGene HD (Promega) 2ug DNA (3:1 PB:PBO ratio)	1 ug/mL	50 ug/ml (Ext. data2c)	N/A	Direct additon of filtered superanants	N/A
HMy2.C1R	RPMI1640+10%h.i.FBS+2mM L-Glutamine; 1X pen-strep	Suspension	For 0.4 x10^6 cells. 10ul Buffer R 1.25ug total DNA (3:1 PB:PBO ratio). Electroporation with a NEON (Thermo) system 10ul format.	1 ug/mL	200 ug/ml	N/A	8ug/ml polybrene. Spin infection infection 30" at room temperature.	N/A
A375	RPMI1640+10%h.i.FBS+2mM L-Glutamine; 1X pen-strep	Adherent	Seed 0.5x10^6 cells/well (6 well plate), transfect next day with 6ul GeneJuice (Novogene) : 2ug total DNA (10:1 ratio PB:PBO)	1 ug/mL	200 ug/ml	N/A	8ug/mL polybrene with direct addition of filtered supernatants	N/A
A549	RPMI1640+10%h.i.FBS+2mM L-Glutamine; 1X pen-strep	Adherent	seed 0.5x10^6 cells/well (6 well plate), transfect next day with 6ul GeneJuice (Novogene) : 2ug total DNA (10:1 ratio PB:PBO)	1 ug/mL	200 ug/ml	N/A	8ug/mL polybrene with direct addition of filtered supernatants	N/A
DLD1	RPMI1640+10%h.i.FBS+2mM L-Glutamine; 1X pen-strep	Adherent	seed 0.5x10^6 cells/well (6 well plate), transfect next day with 6ul GeneJuice (Novogene) : 2ug total DNA (10:1 ratio PB:PBO)	2 ug/mL	200 ug/ml	N/A	8ug/mL polybrene with direct addition of filtered supernatants	N/A
H358	RPMI1640+10%h.i.FBS+2mM L-Glutamine; 1X pen-strep	Adherent	seed 0.5x10^6 cells/well (6 well plate), transfect next day with 6ul GeneJuice (Novogene) : 2ug total DNA (10:1 ratio PB:PBO)	1 ug/mL	200 ug/ml	N/A	8ug/mL polybrene with direct addition of filtered supernatants	N/A
HCT-116	RPMI1640+10%h.i.FBS+2mM L-Glutamine; 1X pen-strep	Adherent	seed 0.5x10^6 cells/well (6 well plate), transfect next day with 6ul GeneJuice (Novogene) : 2ug total DNA (10:1 ratio PB:PBO)	1 ug/mL	200 ug/ml	N/A	8ug/mL polybrene with direct addition of filtered supernatants	N/A
HT-29	RPMI1640+10%h.i.FBS+2mM L-Glutamine; 1X pen-strep	Adherent	seed 0.5x10^6 cells/well (6 well plate), transfect next day with 6ul GeneJuice (Novogene) : 2ug total DNA (10:1 ratio PB:PBO)	1 ug/mL	200 ug/ml	N/A	8ug/mL polybrene with direct addition of filtered supernatants	N/A
MCF-7	RPMI1640+10%h.i.FBS+2mM L-Glutamine; 1X pen-strep	Adherent	seed 0.5x10^6 cells/well (6 well plate), transfect next day with 6ul GeneJuice (Novogene) : 2ug total DNA (10:1 ratio PB:PBO)	1 ug/mL	200 ug/ml	N/A	8ug/mL polybrene with direct addition of filtered supernatants	N/A
MDA-MB-231	RPMI1640+10%h.i.FBS+2mM L-Glutamine; 1X pen-strep	Adherent	seed 0.5x10^6 cells/well (6 well plate), transfect next day with 6ul GeneJuice (Novogene) : 2ug total DNA (10:1 ratio PB:PBO)	1 ug/mL	200 ug/ml	N/A	8ug/mL polybrene with direct addition of filtered supernatants	N/A
RKO	RPMI1640+10%h.i.FBS+2mM L-Glutamine; 1X pen-strep	Adherent	seed 0.5x10^6 cells/well (6 well plate), transfect next day with 6ul GeneJuice (Novogene) : 2ug total DNA (10:1 ratio PB:PBO)	1 ug/mL	200 ug/ml	N/A	8ug/mL polybrene with direct addition of filtered supernatants	N/A
*Cell culture media reagents and antibiotics purchased from Gibco.
** Initial selection and experiments performed under indicate puro concentrations. Long term propagation/maintenence performed at 3ug/ml.
***Synthetic 2- part and sgRNAs were denatured @ 95deg for 5 min before slowly cooling (2 deg/min) to room temperature.
****The 293T cells used in this publication are a clonal line (GNE293T) derived from a 293T parental population.
