# Supplementary material for: A versatile, high-efficiency platform for CRISPR-based gene activation
Source: Nat Commun. 2023 Feb 17;14:902. doi: 10.1038/s41467-023-36452-w (PMC9938141; doi:10.1038/s41467-023-36452-w)
Supplement: Supplementary file 6 — Source Data [file 41467_2023_36452_MOESM6_ESM.xlsx]

## Sheet: Figure 1
Figure 1b
Transcriptional Activation PD-L1	Dual Promoter	Single Transcript	CRISPRa Selection
	40.1722	23.9103	137.266
	50.6298	33.4081	164.204
	62.2915	21.0619	142.828
Transcriptional Activation CD14	Dual Promoter	Single Transcript	CRISPRa Selection
	1.39279	0.442253	27.3688
	1.35313	0.565716	24.2643
	1.41199	2.51973	16.9489
Transcriptional Activation CD2	Dual Promoter	Single Transcript	CRISPRa Selection
	16.2345	8.27482	81.8283
	12.2749	11.3661	92.8886
	18.0715	12.6637	119.975
Transcriptional Activation Prom1	Dual Promoter	Single Transcript	CRISPRa Selection
	23.9746	1.77027	74.8814
	30.7708	5.1422	106.134
	36.676	4.39247	117.894
Transcriptional Activation CXCR4	Dual Promoter	Single Transcript	CRISPRa Selection
	3.18827	0.379503	4.4538
	4.12937	1.3361	7.04987
	4.63056	0.98362	5.76472
Figure 1 c,d
PDL1 Normalized MFI	Dual Promoter	Single Transcript	CRISPRa Selection		PDL1 Percent Positive	Dual Promoter	Single Transcript	CRISPRa Selection
	1.47089	0.979634	16.4779			19.45	8.055	73.95
	1.85623	1.06495	17.1229			26.3	11.5	75.5
	2.36712	1.11591	20.3894			30.95	11.3	75.3
CD14 Normalized MFI	Dual Promoter	Single Transcript	CRISPRa Selection		CD14 Percent Positive	Dual Promoter	Single Transcript	CRISPRa Selection
	0.702454	1.40724	2.50388			4.605	4.29	41.45
	1.30476	1.27234	5.82203			9.595	3.67	41.65
	1.46759	1.33051	4.80292			11.4	3.76	41.3
CD2 Normalized MFI	Dual Promoter	Single Transcript	CRISPRa Selection		CD2 Percent Positive	Dual Promoter	Single Transcript	CRISPRa Selection
	1.40512	1.10909	34.2482			21.3	9.04	87.3
	1.70354	1.12385	76.9227			34.55	9.845	88.45
	2.19912	1.15366	103.261			43.55	12.25	88.9
Prom1 Normalized MFI	Dual Promoter	Single Transcript	CRISPRa Selection		Prom1 Percent Positive	Dual Promoter	Single Transcript	CRISPRa Selection
	1.19059	1.0299	2.34619			5.545	1.285	32
	1.30435	1.02753	2.74676			7.03	1.54	33.1
	1.38903	1.1586	2.9658			8.44	1.825	34.95
CXCR4 Normalized MFI	Dual Promoter	Single Transcript	CRISPRa Selection		CXCR4 Percent Positive	Dual Promoter	Single Transcript	CRISPRa Selection
	1.00802	1	1.70127			7.28	6.085	34.85
	1.10104	1.01015	4.21925			13.05	6.365	40.1
	1.15228	1.01028	4.10553			15.95	7.19	40.9

## Sheet: Figure 2
Figure 2c
	Transcriptional Activation PD-L1							Normalized Median Fluorescent Intensity PD-L1
gRNA5	1.82869	1.64523	1.38427	1.47448			gRNA5	1.93375	1.78072	1.71148	1.71148
gRNA4	1.75246	1.35821	1.63627	1.60256			gRNA4	2.32716	2.11728	1.78395	1.8642
gRNA3	1.5639	0.921137	0.970279	0.755043			gRNA3	1.20571	1.10155	1.06576	1.09954
gRNA2	1.48266	1.50217	1.45172	1.30551			gRNA2	3.01322	2.84728	2.86784	2.93392
gRNA1	1.37395	1.05018	1.10212	1.16127			gRNA1	1.0114	1.17446	1.24287	0.981756
	Transcriptional Activation CD14							Normalized Median Fluorescent Intensity CD14
gRNA5	1.869	1.79575	0.157878	1.61832			gRNA5	1.45597	1.36986	1.42466	1.28376
gRNA4	0.901142	1.04061	0.999248	0.887308			gRNA4	0.94461	1.16725	1.02783	0.95866
gRNA3	1.81214	2.37546	1.52929	2.17031			gRNA3	1.62463	1.99404	2.03774	2.1569
gRNA2	3.37381	3.15402	4.21137	5.54974			gRNA2	1.46218	1.52101	1.63866	1.52101
gRNA1	2.22346	1.78964	1.76484	2.14027			gRNA1	4.17331	5.24897	4.18157	4.64787
	Transcriptional Activation CXCR4							Normalized Median Fluorescent Intensity CXCR4
gRNA5	0.742504	0.664915	0.724098				gRNA5	0.941176	1.0031	0.972136	1.07121
gRNA4	4.08908	2.72672	2.6493	1.8908			gRNA4	1.90903	1.81083	1.7213	1.17545
gRNA3	1.63974	1.80814	1.61737	1.52296			gRNA3	2.12473	2.0714	1.94753	1.74452
gRNA2	1.4068	1.60097	1.53607	1.6825			gRNA2	2.4256	2.21044	2.44994	2.03219
gRNA1	4.74247	5.23736	3.5994	5.48074			gRNA1	6.42609	6.53478	6.41304	6.11739
	Transcriptional Activation CD2							Normalized Median Fluorescent Intensity CD2
gRNA5	10.8038	15.7224	11.7152	8.74501			gRNA5	1.80237	1.81028	1.78656	1.91304
gRNA4	3.70515	3.76438	4.49851	3.2654			gRNA4	4.68291	5.02396	3.77218	4.7269
gRNA3	2.16468	1.84132	1.65275	2.05633			gRNA3	2.60793	2.42772	2.4615	2.42206
gRNA2	8.28468	7.86598	7.12487	5.75219			gRNA2	12.666	12.4916	11.227	11.3142
gRNA1	2.02954	1.68708	1.2954	1.22414			gRNA1	1.20619	1.44845	1.42784	1.40722
	Transcriptional Activation PROM1							Normalized Median Fluorescent Intensity PROM1
gRNA5	1.89382	4.36732	2.66961	9.22811			gRNA5	1.13636	1.31818	1.3961	1.32468
gRNA4	393.643	334.115	973.094	320.436			gRNA4	2	2.26148	2.57951	2.73498
gRNA3	31.4227	40.9096	14.7804	7.38948			gRNA3	5.07317	5.41176	5.91105	4.93544
gRNA2	2.33558	1.83832	2.50582	4.06229			gRNA2	5.03101	6.01241	5.22398	4.97312
gRNA1	3.09188	4.11478	4.27082	4.6363			gRNA1	0.983278	1.15719	1.31104	1.25084
	Transcriptional Activation KDR							Normalized Median Fluorescent Intensity KDR
gRNA5	1.0002	1.28141	1.51394	2.12175			gRNA5	1.05333	1.19333	1.06667	1.08
gRNA4	1.28481	1.64743	1.4749	1.61899			gRNA4	1.02277	1.09657	1.03661	1.00778
gRNA3	4.07066	4.18735	4.53298	6.28841			gRNA3	1.50289	1.80154	1.56069	1.68593
gRNA2	10.0571	9.5118	8.52359	11.0763			gRNA2	1.14349	1.28642	1.08851	1.13249
gRNA1	0.916647	1.35434	1.1867	1.49899			gRNA1	1.24169	1.45455	1.1796	1.26829

## Sheet: Figure 3
Figure 3c
	PD-L1 MFI Normalized to control					PD-L1 MFI Normalized to control					PD-L1 MFI Normalized to control
K562-Ef1a	K562-CBH	K562-CMV	K562-CAG		293-EF1a	293-CBh	293-CMV	293-CAG		Jurkat-Ef1a	Jurkat-CBh	Jurkat-CMV	Jurkat-CAG
22.3609	17.9168	5.4886	64.7472		10.6135	4.78483	8.25452	40.8859		79.9962	1.75621	N/A	171.407
29.129	21.6798	4.59544	69.3939		10.2473	5.45193	7.51506	42.8199		131.787	1.28217	N/A	187.522
29.4919	18.4578	18.8427	71.6732		10.8881	5.13038	9.13091	43.6013		12.8824	1.60497	N/A	151.85
	PD-L1 Percentage positive					PD-L1 Percentage positive					PD-L1 Percentage positive
K562-Ef1a	K562-CBH	K562-CMV	K562-CAG		293-EF1a	293-CBh	293-CMV	293-CAG		Jurkat-Ef1a	Jurkat-CBh	Jurkat-CMV	Jurkat-CAG
95.05	91.35	61.2	97.55		87.3	55.9	67.05	95.6		90.5	29.95	N/A	97.6
96.35	91.1	55.6	96.8		85.15	61.45	64.9	95		96.35	12.9	N/A	97.95
96.7	90.35	86.1	96.65		86.5	58.65	69.3	96.95		83.35	24.4	N/A	98
	CD2 MFI Normalized to control					CD2 MFI Normalized to control					CD2 MFI Normalized to control
K562-Ef1a	K562-CBH	K562-CMV	K562-CAG		293-EF1a	293-CBh	293-CMV	293-CAG		Jurkat-Ef1a	Jurkat-CBh	Jurkat-CMV	Jurkat-CAG
229.893	54.0537	3.15455	983.624		5.70148	2.87495	7.92805	168.849		2.27243	1.52478	N/A	3.15082
239.632	79.1944	2.85	1003.24		5.14176	2.7633	7.15389	169.792		2.38743	0.778265	N/A	2.68044
211.12	65.1205	61.8886	1078.15		5.60819	2.67957	7.38557	148.191		1.86992	1.17243	N/A	3.28596
	CD2 MFI Normalized to control					CD2 MFI Normalized to control					CD2 MFI Normalized to control
K562-Ef1a	K562-CBH	K562-CMV	K562-CAG		293-EF1a	293-CBh	293-CMV	293-CAG		Jurkat-Ef1a	Jurkat-CBh	Jurkat-CMV	Jurkat-CAG
99.15	94.7	50.7	99.15		50.2	30.85	57.95	98.65		26.7	6.94	N/A	57.15
98.65	96.5	48.5	99.15		46.8	30.15	55.3	99.25		27.25	0.21	N/A	43.95
98.7	95.65	96.1	99.2		49.65	29.3	56.4	98.35		16.95	1.825	N/A	60.15
Figure 3f
					MFI Normalized to control
	A375	A549	DLD-1	H358	HCT 116	HT-29	MCF-7	MDA-MB-231	PC-9	RKO
PD-L1	112	122	177	10	20	93	138	5	77	2
CD14	470	323	3707	3131	5	272	1137	15	454	1468
CD2	924	5	151	68	1	42	22	168	154	20
CD69	72	39	42	254	2	119	26	1	558	63
CXCR4	174	63	1	39	15	12	8	17	2	1
					Percentage Positive Control (renila guide RNA)
	A375	A549	DLD-1	H358	HCT 116	HT-29	MCF-7	MDA-MB-231	PC-9	RKO
PD-L1	1	1	2	2	2	0	2	18	4	85
CD14	0	1	0	0	3	1	2	11	1	0
CD2	0	1	1	0	1	0	0	0	0	0
CD69	0	0	0	0	0	0	1	0	0	0
CXCR4	1	1	1	0	4	12	2	5	0	2
					Percentage positive
	A375	A549	DLD-1	H358	HCT 116	HT-29	MCF-7	MDA-MB-231	PC-9	RKO
PD-L1	95	99	85	97	79	99	94	96	99	98
CD14	74	96	85	91	59	90	93	83	90	89
CD2	93	59	96	82	23	89	74	90	78	82
CD69	55	77	76	98	33	97	72	0	95	88
CXCR4	81	66	2	29	65	50	32	51	22	12

## Sheet: Figure 4
Figure 4c
PD-L1 MFI Normalized to control			CD14 MFI Normalized to control			CD2 MFI Normalized to control			CXCR4 MFI Normalized to control
Unmodified	Modified		Unmodified	Modified		Unmodified	Modified		Unmodified	Modified
1.86437	21.8775		1.0367	1.52294		1.41775	94.1991		1.03164	1.32875
2.32895	79.7338		1.11927	2.6789		1.47403	188.658		1.02338	1.337
2.52935	79.3543		1.09174	2.40367		1.75108	159.762		1.02338	1.34525
2.44433	87.3006		1.11009	4.26606		2.22944	377.684		1.04814	1.50206
2.16194	86.4717		1.10092	2.83486		1.94589	299.307		1.03989	1.49381
PD-L1 Percentage Positive			CD14 Percentage Positive			CD2 Percentage Positive			CXCR4 Percentage Positive
Unmodified	Modified		Unmodified	Modified		Unmodified	Modified		Unmodified	Modified
32.6	75.3		6.03	37.6		25.7	93.5		3.9	28.1
41.5	97		9.49	54.3		28.1	97.3		4.01	29
44.2	97.2		8.97	52		33.7	96.9		3.81	30
42.8	97.8		7.89	62.2		40.2	98.5		4.79	36.1
38	97.2		8.08	55.5		36.8	98.2		4.05	36.1

## Sheet: Figure 5
Figure 5c
K562-CD2 MFI Normalized to Control-gRNA-2				K562-CD2 MFI Normalized to Control-gRNA-3				K562-CD2 MFI Normalized to Control-gRNA-4
1X MS2: 2-Part	GNE 3: 2-Part	GNE-3:sgRNA		1X MS2: 2-Part	GNE 3: 2-Part	GNE-3:sgRNA		1X MS2: 2-Part	GNE 3: 2-Part	GNE-3:sgRNA
1.11268	3.0068	19.2639		5.94564	26.1268	98.3069		3.0068	59.0487	200.453
1.19932	3.15968	26.0759		8.96942	30.4757	63.8901		34.1959	57.282	197.718
1.15685	3.39751	22.3386		22.6274	29.3545	85.4304		28.59	48.1087	207.452
1.2214	3.17667	26.6195		40.2265	31.41	80.7078		25.5832	48.7712	200.912
1.2214	3.60136	25.974		41.1778	35.8607	89.6772		24.4621	42.0612	193.709
1.30974	3.51642	32.1914		41.4156	52.8822	86.1438		43.3862	38.9354	200.912
K562-CD2 Percentage Positive-gRNA-2				K562-CD2 Percentage Positive-gRNA-3				K562-Percentage Positive-gRNA-4
1X MS2: 2-Part	GNE 3: 2-Part	GNE-3:sgRNA		1X MS2: 2-Part	GNE 3: 2-Part	GNE-3:sgRNA		1X MS2: 2-Part	GNE 3: 2-Part	GNE-3:sgRNA
12.7	47.6	81		58.3	81.5	94.4		47.8	91.3	98.1
17.9	48.6	84.9		64.3	83.3	91.6		85.4	91.2	97.9
16.5	50.2	82.7		77.4	83.7	93.5		84.5	90.4	97.8
19	48.9	84.6		84	83.5	93.2		82.4	90	97.8
17	51.5	84.7		84.5	85.9	93.9		82.6	87.9	98.1
21.7	51	86.9		83.7	89.9	93.9		88.6	87.7	97.9
Figure 5e
293-CD2 MFI Normalized to Control-gRNA-2				293-CD2 MFI Normalized to Control-gRNA-3				293-CD2 MFI Normalized to Control-gRNA-4
1X MS2: 2-Part	GNE 3: 2-Part	GNE-3:sgRNA		1X MS2: 2-Part	GNE 3: 2-Part	GNE-3:sgRNA		1X MS2: 2-Part	GNE 3: 2-Part	GNE-3:sgRNA
3.47343	7.39329	13.9264		42.574	32.3606	38.3493		23.051	28.2665	29.5296
4.33362	7.85061	12.7395		34.7996	33.5584	39.2857		22.0274	35.9103	34.4621
3.77831	6.85976	12.5		34.2988	29.595	33.4821		18.8589	31.0649	33.5584
3.10322	5.83624	9.63632		26.176	22.4521	25.9255		15.9734	23.7805	23.5518
4.30096	8.29704	12.4456		33.7217	31.5113	35.0501		20.6446	33.1555	31.9795
293-CD2 Percentage Positive-gRNA-2				293-CD2 Percentage Positive-gRNA-3				293-Percentage Positive-gRNA-4
1X MS2: 2-Part	GNE 3: 2-Part	GNE-3:sgRNA		1X MS2: 2-Part	GNE 3: 2-Part	GNE-3:sgRNA		1X MS2: 2-Part	GNE 3: 2-Part	GNE-3:sgRNA
44.5	64.3	82.4		97.5	95.3	97.2		91.9	93.5	93.5
49.3	66	78.3		93	95	96		90.7	96.2	94.5
45.8	61.3	78.8		93.8	93	92.5		88.8	94.2	94.7
40.7	57.3	71		90.5	88.9	91.6		83.2	91.1	88.9
48.7	66.6	78.7		94.5	94	95.4		90.3	95.3	94.5

## Sheet: Supplemental 1
Supplemental Figure 1d
				PC9
PDL1 Normalized MFI	Dual Promoter	Single Transcript	CRISPRa Selection		PDL1 Percent Positive	Dual Promoter	Single Transcript	CRISPRa Selection
	5.38248	1.3616	25.3419			51.2	31.4	95.4
	7.53319	1.42285	22.6968			55.8	33.5	95.5
	6.38574	1.58004	21.5219			52.3	32.6	96.3
CD14 Normalized MFI	Dual Promoter	Single Transcript	CRISPRa Selection		CD14 Percent Positive	Dual Promoter	Single Transcript	CRISPRa Selection
	19.8463	1.27818	44.6673			68.7	27.9	98.1
	24.3812	1.44944	44.4727			69.8	33.6	97.8
	17.6053	1.35104	41.8378			60.1	27.1	98.1
CD2 Normalized MFI	Dual Promoter	Single Transcript	CRISPRa Selection		CD2 Percent Positive	Dual Promoter	Single Transcript	CRISPRa Selection
	1.19331	1.20209	5.41606			15.4	18.6	70
	1.62338	1.23469	4.98596			29.6	18.9	69.9
	1.45427	1.25329	5.18815			31	16.2	72.3
Prom1 Normalized MFI	Dual Promoter	Single Transcript	CRISPRa Selection		Prom1 Percent Positive	Dual Promoter	Single Transcript	CRISPRa Selection
	1.00154	1.01885	1.04382			0.18	0.36	0.49
	0.877523	0.900758	1.08067			0.16	0.51	0.53
	0.876753	0.898058	1.0101			0.16	0.26	0.69
CXCR4 Normalized MFI	Dual Promoter	Single Transcript	CRISPRa Selection		CXCR4 Percent Positive	Dual Promoter	Single Transcript	CRISPRa Selection
	0.962069	1.01935	1.01748			1.48	4.05	3.65
	1.00301	1.0609	1.07317			2.61	4.18	3.65
	1.04545	1.00829	1.04262			2.22	5.05	4.63
Supplemental Figure 1e
				293T
PDL1 Normalized MFI	Dual Promoter	Single Transcript	CRISPRa Selection		PDL1 Percent Positive	Dual Promoter	Single Transcript	CRISPRa Selection
	3.06593	2.34152	17.704			25.35	22.95	63.3
	2.26928	3.08357	12.2353			15.6	27.35	58.35
	2.41916	4.70405	14.7227			15.65	36.4	58.05
CD14 Normalized MFI	Dual Promoter	Single Transcript	CRISPRa Selection		CD14 Percent Positive	Dual Promoter	Single Transcript	CRISPRa Selection
	2.49898	2.20047	12.3282			32.5	24.1	85.4
	2.95765	1.30274	34.6325			23.3	19.8	84.35
	5.46398	1.4183	19.5628			39	27.4	84
CD2 Normalized MFI	Dual Promoter	Single Transcript	CRISPRa Selection		CD2 Percent Positive	Dual Promoter	Single Transcript	CRISPRa Selection
	0.978723	1.15842	3.03644			3.33	9.665	30.45
	1.232	1.58566	3.784			2.36	13.85	18.25
	1.13944	1.443	5.648			3.295	20.55	30.1
Prom1 Normalized MFI	Dual Promoter	Single Transcript	CRISPRa Selection		Prom1 Percent Positive	Dual Promoter	Single Transcript	CRISPRa Selection
	1	0.646694	1.57286			0.766667	0.832536	0.908676
	1	1.71357	0.714286			0.819095	1.02395	0.995392
	0.796491	1.05785	0.898246			1.21429	1.08756	0.925234
CXCR4 Normalized MFI	Dual Promoter	Single Transcript	CRISPRa Selection		CXCR4 Percent Positive	Dual Promoter	Single Transcript	CRISPRa Selection
	3.03106	2.07602	5.1383			12.75	17.1	28.05
	1.81871	2.14956	3.93484			7.325	15.9	22.75
	1.9129	3.49245	4.35068			6.52	25.25	23.6

## Sheet: Supplemental 2
Supplemental 2a																					Supplemental 2b							Supplemental 2c
																					CRISPRa Selection
K562 Dual Promoter		K562 Single Transcript		K562 CRISPRa Selection			PC9 Dual Promoter		PC9 Single Transcript		PC9 CRISPRa Selection			293 Dual Promoter		293 Single Transcript		293 CRISPRa Selection			K562		PC9		293				K562-Normalized GFP MFI				K562-Normalized PD-L1 MFI				K562-Normalized CXCR4 MFI
GFP MFI	PD-L1 MFI	GFP MFI	PD-L1 MFI	GFP MFI	PD-L1 MFI		GFP MFI	PD-L1 MFI	GFP MFI	PD-L1 MFI	GFP MFI	PD-L1 MFI		GFP MFI	PD-L1 MFI	GFP MFI	PD-L1 MFI	GFP MFI	PD-L1 MFI		GFP MFI	CD2 MFI	GFP MFI	CD2 MFI	GFP MFI	CD2 MFI		Low	Medium	High		Low	Medium	High		Low	Medium	High
269	210	343	221	305	300		836	745	176	402	149	532		795	688	135	284	545	625		269	592	556	175	654	354		11.1244	79.4617	133.756		1.9	2.6	2.4		4.5	11.2	16.9
274	247	281	244	339	470		990	826	877	761	407	748		218	384	145	335	649	511		519	784	459	226	600	258		35.6818	81.555	140.933		1.6	2.2	2.3		7.6	5.4	8
226	290	286	560	350	386		202	594	176	374	327	707		251	374	163	322	537	507		757	877	194	100	496	242		36.6029	86.3636	149.593		2.1	2.4	1		6.3	11.4	3.7
338	261	232	242	394	264		122	293	185	476	223	655		341	440	629	919	339	365		269	454	556	99	860	601		44.378	97.9187	159.868		1.7	2.1	4.6		4	5.1	14.2
285	227	359	254	348	603		146	369	592	872	435	665		483	396	223	340	561	412		814	791	494	219	620	321		44.8206	111.316	168.481		2.5	3.7	6.1		5.2	18.5	24.1
347	235	248	230	539	610		132	286	310	427	784	649		248	368	209	415	660	668		235	945	708	246	461	421		44.8923		172.476		2		2.3		4.1		10.9
301	357	218	237	373	407		917	792	859	709	311	651		816	411	621	852	508	559		867	883	384	268	494	268				172.62				1.9				5.4
271	334	114	217	299	449		284	577	100	304	470	703		92	255	546	488	606	322		272	616	517	338	633	556				181.663				2.4				6.4
256	218	290	233	361	357		795	600	132	360	317	394		108	383	176	301	459	582		287	668	579	84	585	310				266.244				3.5				6.8
339	200	300	265	370	422		390	685	89	268	419	627		570	557	104	355	416	478		663	733	763	348	573	287		6	5	9	20
280	252	284	254	358	558		111	526	825	867	313	672		176	238	115	381	572	669		900	900	247	170	402	242
309	303	289	272	251	242		211	323	161	345	715	713		226	429	600	819	586	697		451	833	564	119	993	679			OVCAR8-Normalized GFP MFI				OVCAR8-Normalized PD-L1 MFI				OVCAR8-Normalized CXCR4 MFI
239	260	282	249	679	262		870	719	138	418	670	812		263	422	243	111	324	537		222	872	529	100	631	190		Low	Medium	High		Low	Medium	High		Low	Medium	High
371	290	241	240	351	498		87	421	802	818	539	794		720	535	217	287	413	557		788	944	504	167	813	314		3.67045	34.9432	120.92		3.9	13.2	10		16.2	56.4	26.4
324	267	390	229	296	606		838	677	96	397	415	607		248	156	363	447	271	433		969	1016	555	120	597	554		5.51136	38.2727	164.25		7.3	9.9	5		40.8	12.9	15.2
211	246	241	237	407	421		126	272	138	461	487	695		269	508	864	896	595	602		453	248	554	104	635	129		5.56818	40.2386	169.955		9	6.7	10.8		19.3	36.2	32.3
333	222	269	310	285	388		696	663	118	310	449	628		838	658	237	411	619	646		662	715	587	243	691	290		8.68182	61.75	171.5		5.3	4.9	16		10.3	13.5	45.2
174	236	362	264	328	317		276	484	138	386	531	618		192	381	192	244	531	512		339	701	628	120	677	407		15.6477	70.75	188.886		6.1	5.9	6.5		25.4	12.8	29.4
379	269	354	254	670	594		646	649	907	851	652	760		190	261	308	425	469	577		427	821	682	155	586	292		16.0795	77.0227	189.784		3.1	8.2	6.7		12.4	54.5	13.4
234	220	385	238	325	577		779	630	74	322	475	714		177	304	238	356	417	421		298	861	468	180	568	372		17.5	79.1705	202.364		6.8	3.6	7.3		16.1	19.3	51.9
162	222	285	252	239	228		585	599	905	730	532	607		198	380	212	314	273	665		452	661	654	455	414	333		17.8068	82.7955	250.545		6	10	7		27.3	17.6	14.2
727	491	375	243	350	522		632	441	652	760	459	775		222	344	367	381	566	564		350	589	428	151	425	452		24.9318	84.6136	277.352		12.6	6.1	12.6		22.7	11.9	21.8
395	238	281	330	351	424		807	679	196	523	361	697		207	253	155	313	532	617		982	888	257	134	474	264		26.25	88.625	287.636		4.6	8.9	10.2		13.6	35.2	45.3
429	193	347	230	308	365		586	526	136	320	591	737		181	339	361	267	657	640		404	764	681	136	665	414			88.7841	380.977			8.6	3.5			44.8	23.1
439	563	289	214	323	421		88	283	211	361	630	720		144	229	162	319	389	564		922	878	698	172	571	209			88.7955				18.5				67.3
282	227	228	233	459	220		693	628	142	330	400	684		683	618	215	238	400	771		248	649	557	149	500	312			90.5909				14				43
691	500	223	234	288	240		757	661	167	481	312	563		89	263	212	399	574	720		444	613	350	120	657	492			96.0227				11.9				23
343	252	294	261	253	360		543	448	142	409	305	664		175	423	714	618	546	650		696	824	418	253	624	235			100.102				12.7				47.2
295	285	291	232	263	413		620	687	139	359	339	685		202	481	234	359	457	689		667	797	610	229	436	309			104.091				25.7				41.7
292	361	302	254	222	273		829	615	182	422	483	758		88	334	131	231	589	562		486	652	313	192	381	241			104.591				7.1				8.4
784	575	380	255	331	318		698	750	122	314	497	702		105	388	905	824	602	557		225	370	345	119	525	356		10	17	11	38
264	282	276	254	323	378		526	616	984	756	551	582		871	522	172	801	432	545		579	695	354	106	602	236
249	275	338	243	538	240		128	412	219	484	535	693		246	316	498	241	534	640		647	915	356	155	564	359			293T-Normalized GFP MFI				293T-Normalized PD-L1 MFI				293T-Normalized CXCR4 MFI
282	231	383	239	225	481		124	295	448	448	474	768		300	358	244	253	495	537		546	806	246	173	744	565		Low	Medium	High		Low	Medium	High		Low	Medium	High
317	246	301	247	246	384		720	694	112	355	149	619		210	220	178	412	284	582		573	602	372	216	662	282		48	118.333	392.75		11.5	9.8	15.4		16.2	25.6	34.5
326	248	251	217	317	443		853	665	400	722	465	655		170	231	238	304	717	668		903	921	147	187	419	365		56	130.333	397.917		7.5	12.3	8.9		42.5	22.5	66.6
208	254	307	233	272	469		904	689	686	748	487	783		157	201	152	334	720	657		829	943	602	195	376	191		58.1667	143.75	411.5		8.1	8	10		13.6	25.2	26.5
466	363	198	234	282	589		301	567	644	772	302	581		180	379	249	241	496	653		636	783	418	128	529	424		85.25	170	428		11.2	16.8	15.4		48.8	49	36.9
314	257	352	366	323	571		701	666	122	495	336	674		222	286	488	387	589	744		222	571	736	111	415	305		94.8333	171.833	538.333		10.1	10.4	9.2		21.4	37.5	21.2
212	289	314	219	546	604		77	393	159	334	430	725		359	343	247	438	578	670		657	835	631	161	616	363			174.167	563.333			10.7	10.9			19.6	24.7
255	221	340	230	273	325		886	733	1016	267	660	881		668	423	177	789	903	662		324	752	448	161	586	404			205.333	824			12.9	17.3			26.1	53.8
347	270	297	205	401	272		166	343	87	373	554	825		288	446	88	448	445	523		1023	1000	368	264	415	305			208.833	1243.67			10.6	8.4			28.8	35.1
311	312	326	212	486	262		155	365	143	426	591	785		795	520	308	394	497	550		887	839	342	112	605	281			311.5				11.8				17.3
321	231	169	234	199	356		132	189	113	304	569	744		166	272	173	422	608	675		402	610	595	263	491	165			321.333				15.2				41.3
262	250	222	234	367	260		398	655	720	768	679	845		654	553	275	427	546	541		398	483	581	126	463	288			325.833				11.7				31.3
427	310	299	259	588	605		85	362	100	365	693	774		286	386	119	247	593	548		766	921	417	111	615	464		5	11	8	24
167	218	283	219	309	565		838	540	142	410	698	820		446	445	147	284	430	450		620	747	465	180	448	178
287	253	350	272	270	478		131	414	565	765	602	751		668	531	128	176	760	550		835	848	662	110	679	564			HMy2.C1R-Normalized GFP MFI				HMy2.C1R-Normalized PD-L1 MFI				HMy2.C1R-Normalized CXCR4 MFI
226	266	363	268	602	381		591	642	784	700	400	686		239	254	136	276	659	637		271	732	591	162	534	486		Low	Medium	High		Low	Medium	High		Low	Medium	High
893	626	301	208	205	489		839	732	0	377	613	718		839	613	972	643	708	592		280	385	471	207	799	227		20.3279	86.6393	736.475		1.5	2	6.4		2.1	3	10.5
440	619	466	625	303	358		841	745	23	114	560	682		515	385	731	609	312	382		931	755	562	185	504	417		28.9344	89.1803	857.131		1.5	1.4	9.6		2.1	1.4	29
341	284	296	427	396	375		389	618	171	245	612	767		261	383	93	268	522	564		686	566	333	133	575	332		41.4754	93.6066	1040.66		1.3	1.9	6.5		1.6	3.3	13.6
665	538	216	247	229	422		916	899	191	254	508	766		176	426	253	250	680	196		284	501	510	104	673	291		47.459	97.377	1198.36		1.6	1.3	8.1		2.1	2.5	18.7
263	221	273	212	239	275		135	506	457	409	337	670		184	261	344	166	455	559		884	624	134	103	581	287		53.7705	115.082	1335.74		1.4	1.3	7.6		1.8	2.3	19.9
250	244	354	282	320	464		552	573	151	525	661	756		184	276	265	435	589	646		336	617	295	178	915	655		76.3934	136.148			1.2	2.2			2.4	8
762	642	304	262	394	349		133	368	120	333	507	668		151	245	225	501	495	545		799	961	573	233	700	474			143.607				1.3				2.2
293	221	270	239	305	242		577	657	126	311	261	681		222	405	977	741	384	568		786	856	505	193	742	292			146.885				1.8				2.8
322	376	255	266	230	239		614	706	114	355	468	765		159	378	132	189	679	675		637	775	688	298	384	53			148.607				1.7				4.6
294	321	319	228	265	376		1023	775	428	720	471	608		225	361	366	543	482	548		397	499	182	144	517	543			157.049				2.5				7.6
313	219	229	219	227	268		167	324	864	741	476	705		881	616	642	834	480	515		443	722	605	125	570	262			208.77				1.8				3.3
199	482	213	237	212	326		796	667	119	235	514	680		171	308	479	329	417	687		335	574	491	144	470	370			224.016				1.7				8.4
215	253	334	252	343	358		618	583	103	315	693	738		790	603	321	385	626	570		323	691	387	174	808	571		6	12	5	23
276	236	239	409	612	655		826	753	845	860	408	672		181	439	665	524	580	647		350	543	528	94	570	330
281	258	277	212	416	492		845	813	640	692	763	835		171	281	147	233	619	619		352	490	671	129	361	390		Supplemental 2d
321	355	151	240	212	229		909	680	151	399	451	726		220	397	157	374	575	702		719	527	596	114	893	395
277	222	190	278	308	458		837	632	105	373	586	250		162	304	405	436	556	590		460	824	262	112	275	232			K562
343	264	329	242	236	234		815	763	184	436	630	710		453	292	154	365	303	481		374	544	470	179	583	548		PD-L1 Normalized MFI	GFP Normalized	CXCR4 Normalized MFI
466	556	335	254	455	537		116	338	95	447	350	690		167	130	272	311	437	498		906	921	399	177	688	685		1.9	11.1244	4.5
560	313	330	233	403	357		667	621	124	340	544	623		139	156	624	742	541	383		798	803	575	130	593	200		1.6	35.6818	7.6
328	250	259	265	456	508		680	608	140	341	350	729		169	261	160	365	458	635		379	744	356	200	618	594		2.1	36.6029	6.3
338	280	299	251	365	605		695	643	634	766	433	642		212	429	293	266	531	619		605	388	707	192	816	546		1.7	44.378	4
463	268	344	230	378	359		494	518	470	780	459	638		225	239	162	318	585	478		216	627	316	126	639	455		2.5	44.8206	5.2
335	314	328	261	240	521		941	844	111	297	340	573		228	424	207	482	591	530		745	921	413	92	567	184		2	44.8923	4.1
327	316	327	267	331	450		332	540	125	383	467	634		761	386	248	222	593	660		180	828	751	195	602	220		2.6	79.4617	11.2
267	491	320	255	357	388		110	396	119	380	383	709		181	343	494	487	527	469		839	805	142	149	668	293		2.2	81.555	5.4
294	224	364	251	318	525		466	364	883	779	793	694		228	256	399	755	503	581		579	466	424	155	225	207		2.4	86.3636	11.4
301	261	310	253	236	241		125	400	987	856	519	599		157	368	523	295	648	504		352	492	661	209	359	467		2.1	97.9187	5.1
303	248	293	225	303	589		933	773	171	302	485	769		721	565	486	534	467	875		213	684	276	22	416	313		3.7	111.316	18.5
601	269	294	276	551	586		187	411	1023	781	820	805		35	204	799	873	447	595		518	706	665	117	596	507		2.4	133.756	16.9
240	240	318	249	142	289		901	718	116	315	550	719		154	168	236	339	613	584		1023	879	534	156	624	407		2.3	140.933	8
437	281	222	257	259	542		109	385	758	716	528	772		852	580	132	317	347	302		211	423	426	212	491	223		1	149.593	3.7
389	246	342	256	263	360		156	436	152	356	468	685		708	406	485	272	624	532		541	959	535	126	804	456		4.6	159.868	14.2
158	260	280	537	208	424		730	663	93	395	375	692		126	319	137	193	407	593		332	690	430	128	505	192		6.1	168.481	24.1
313	601	191	254	262	318		105	356	914	796	390	741		233	326	694	635	386	723		452	941	276	152	804	344		2.3	172.476	10.9
358	230	258	204	314	410		107	256	240	433	590	736		234	439	369	754	697	554		863	786	639	412	657	387		1.9	172.62	5.4
263	280	381	207	253	340		649	710	168	433	617	778		182	285	948	769	556	567		349	501	444	177	569	294		2.4	181.663	6.4
342	415	238	252	377	479		277	549	277	560	483	700		785	617	498	286	656	678		714	566	368	200	526	263		3.5	266.244	6.8
489	453	303	218	333	259		761	683	624	722	600	740		130	179	170	316	517	531		591	685	347	121	815	673				20
370	324	409	270	294	432		131	308	217	475	461	877		308	265	355	872	515	569		711	725	365	135	548	200
286	278	331	261	504	526		998	476	986	812	335	717		149	226	531	748	595	665		213	458	512	170	577	299			OVCAR8
323	200	306	211	435	624		150	589	120	295	378	569		142	471	162	140	462	667		701	865	402	145	717	278		PD-L1 Normalized MFI	GFP Normalized	CXCR4 Normalized MFI
348	231	208	265	274	435		140	331	883	833	417	655		149	344	553	275	556	643		914	740	497	179	676	571		3.9	3.67045	16.2
491	385	264	228	219	386		777	663	761	750	450	655		122	215	108	285	362	435		184	613	208	107	577	327		7.3	5.51136	40.8
222	194	245	253	261	320		536	664	87	357	421	704		226	178	907	814	675	492		921	913	659	144	603	530		9	5.56818	19.3
207	342	295	247	377	532		112	319	165	442	512	699		1023	809	187	258	567	671		317	857	281	114	723	211		5.3	8.68182	10.3
205	254	277	216	182	265		185	436	903	734	775	637		189	332	220	373	608	683		586	758	488	152	467	310		6.1	15.6477	25.4
225	316	250	231	376	292		195	358	674	822	529	761		816	582	206	334	659	643		746	698	879	277	590	347		3.1	16.0795	12.4
307	279	204	276	201	253		105	343	156	318	185	654		129	195	976	343	438	662		405	663	529	150	795	552		6.8	17.5	16.1
264	398	245	257	326	578		106	454	230	487	442	710		249	397	204	520	416	601		638	618	275	106	535	269		6	17.8068	27.3
308	229	295	223	246	564		196	421	795	439	520	746		265	454	367	874	425	608		533	824	519	171	681	417		12.6	24.9318	22.7
382	261	258	248	255	352		379	511	353	697	411	702		164	300	92	116	498	518		274	599	801	306	573	540		4.6	26.25	13.6
355	262	310	255	390	439		101	280	96	424	576	700		143	143	222	641	523	567		296	649	691	161	391	339		13.2	34.9432	56.4
230	296	218	272	229	532		846	706	148	347	422	694		114	245	471	807	294	518		789	675	461	113	856	580		9.9	38.2727	12.9
236	253	377	234	391	481		388	467	181	424	552	725		207	367	108	250	705	666		360	593	676	256	637	516		6.7	40.2386	36.2
368	457	293	223	516	211		164	295	144	186	351	677		377	388	191	347	127	185		535	616	265	210	414	409		4.9	61.75	13.5
369	230	380	230	333	437		465	604	122	359	595	705		237	382	406	434	344	458		1013	844	229	73	481	276		5.9	70.75	12.8
430	479	351	271	541	606		719	708	113	356	869	805		191	370	488	878	632	498		220	467	507	89	502	366		8.2	77.0227	54.5
310	327	327	247	370	493		133	313	151	363	581	727		250	309	518	708	491	612		714	832	722	144	584	304		3.6	79.1705	19.3
350	265	348	189	338	312		114	269	761	891	440	727		222	217	242	277	674	613		311	759	463	211	510	397		10	82.7955	17.6
240	243	386	260	429	500		143	299	122	387	539	774		216	311	927	938	490	521		265	799	243	179	702	461		6.1	84.6136	11.9
277	254	300	284	264	458		320	469	165	307	370	682		199	309	301	304	342	353		660	920	377	89	566	282		8.9	88.625	35.2
290	271	526	530	332	328		735	696	115	406	627	786		138	416	320	720	508	639		303	771	679	65	668	390		8.6	88.7841	44.8
344	259	200	572	227	410		869	697	90	260	606	757		255	492	955	865	444	650		495	689	551	140	837	345		18.5	88.7955	67.3
467	469	296	258	318	339		161	374	124	339	460	678		553	492	245	339	609	713		475	805	366	136	559	372		14	90.5909	43
339	315	305	469	258	215		195	556	281	416	290	614		282	435	1023	869	514	661		460	720	407	95	571	356		11.9	96.0227	23
275	248	213	206	268	439		233	365	834	789	330	621		172	379	620	863	615	148		348	762	610	219	604	264		12.7	100.102	47.2
420	301	298	203	452	595		644	651	648	800	477	666		631	554	695	594	417	566		838	801	390	153	429	318		25.7	104.091	41.7
324	294	371	605	429	513		122	302	154	413	581	812		757	563	103	207	464	650		146	833	243	90	567	385		7.1	104.591	8.4
471	371	329	239	236	466		1006	823	831	799	484	735		155	311	224	235	704	664		854	797	587	112	508	344		10	120.92	26.4
210	240	346	226	379	513		661	289	84	475	335	350		253	378	371	443	577	734		259	463	687	116	477	285		5	164.25	15.2
277	218	403	255	540	589		967	690	161	399	509	617		177	266	226	479	476	546		735	540	408	125	560	127		10.8	169.955	32.3
770	551	337	255	422	650		127	476	144	376	507	730		124	427	122	278	505	698		230	96	804	268	429	332		16	171.5	45.2
284	221	280	219	269	331		829	694	137	394	348	734		192	272	234	168	474	595		392	223	610	280	568	250		6.5	188.886	29.4
356	213	355	570	364	436		118	425	203	341	573	750		281	477	218	379	433	492		569	586	579	186	534	428		6.7	189.784	13.4
362	224	274	253	361	569		798	732	196	401	448	648		238	468	520	870	282	591		550	942	304	115	392	306		7.3	202.364	51.9
376	734	230	357	320	504		806	679	755	865	459	701		759	583	147	399	399	593		781	402	162	114	623	386		7	250.545	14.2
313	309	332	237	328	343		162	388	221	456	453	755		206	192	743	876	358	591		326	369	413	81	330	339		12.6	277.352	21.8
314	251	375	234	340	535		533	603	769	805	643	751		296	310	267	443	521	655		667	850	384	100	669	553		10.2	287.636	45.3
816	592	279	288	420	576		108	491	132	326	466	681		157	289	118	531	562	659		451	1009	510	386	640	487		3.5	380.977	23.1
239	244	310	198	603	526		959	709	128	278	279	685		102	350	134	298	433	485		378	343	626	172	549	470				38
319	252	254	223	242	260		83	344	130	348	635	716		155	591	348	420	693	693		207	880	508	159	383	345
284	234	391	230	453	430		171	485	119	340	501	705		117	215	242	342	388	511		370	583	629	32	687	309			293T
344	243	362	282	453	421		624	575	194	371	739	633		980	575	190	341	668	479		844	883	703	194	740	528		PD-L1 Normalized MFI	GFP Normalized	CXCR4 Normalized MFI
320	267	284	286	318	219		340	582	916	877	468	575		126	485	353	859	505	583		896	975	379	123	899	585		11.5	48	16.2
358	351	369	583	341	349		935	799	82	348	555	301		168	245	232	298	563	523		944	950	853	280	646	317		7.5	56	42.5
954	361	307	251	301	259		243	475	165	413	382	719		235	357	298	452	542	701		864	913	484	105	570	245		8.1	58.1667	13.6
262	286	322	333	244	592		673	609	137	407	303	711		149	384	611	847	455	648		455	556	593	192	680	487		11.2	85.25	48.8
277	226	245	253	396	506		131	377	224	806	520	709		470	258	271	311	592	773		445	361	622	106	730	501		10.1	94.8333	21.4
189	437	190	232	662	531		899	789	640	641	563	601		151	230	660	795	452	388		737	887	476	267	677	231		9.8	118.333	25.6
322	247	221	253	197	568		844	779	813	816	456	700		166	408	449	281	420	560		691	593	477	130	616	329		12.3	130.333	22.5
216	246	283	268	232	312		401	532	138	320	470	439		186	323	58	865	588	513		313	378	327	172	637	475		8	143.75	25.2
210	236	280	282	400	471		512	651	140	440	534	757		182	185	948	687	306	608		899	918	562	217	669	536		16.8	170	49
260	236	318	234	591	559		102	341	131	402	580	687		121	275	178	292	547	393		281	378	521	114	476	396		10.4	171.833	37.5
202	285	408	255	425	524		89	270	139	390	656	711		292	368	262	470	411	325		487	978	482	86	469	406		10.7	174.167	19.6
286	268	248	244	264	341		590	596	183	361	185	763		260	266	535	404	577	697		157	492	552	133	625	573		12.9	205.333	26.1
204	226	233	497	325	388		156	437	201	326	525	760		182	291	142	374	436	223		734	547	416	111	556	280		10.6	208.833	28.8
328	265	333	239	275	373		916	542	148	342	418	680		209	270	321	236	459	557		544	431	404	126	506	226		11.8	311.5	17.3
399	231	270	267	414	332		233	716	160	297	643	745		742	472	626	905	400	568		841	787	429	108	412	549		15.2	321.333	41.3
204	280	343	244	330	437		168	375	114	302	213	726		180	280	151	299	492	542		558	897	452	141	512	403		11.7	325.833	31.3
331	502	368	276	385	287		93	288	759	888	355	311		112	392	183	273	403	558		646	899	580	128	374	281		15.4	392.75	34.5
196	317	370	250	400	584		915	713	905	757	381	633		199	435	266	362	576	521		555	841	625	164	762	497		8.9	397.917	66.6
299	276	337	248	356	499		111	417	985	618	519	765		272	339	142	175	401	333		229	698	501	232	265	297		10	411.5	26.5
325	366	307	235	377	214		204	407	899	823	334	707		218	450	175	372	724	619		214	678	396	130	558	341		15.4	428	36.9
360	247	379	238	322	256		700	609	874	721	359	598		160	396	217	381	496	832		255	635	489	194	670	435		9.2	538.333	21.2
360	255	337	246	503	533		139	194	945	724	243	723		145	316	201	348	466	580		937	953	733	86	571	372		10.9	563.333	24.7
344	433	234	229	484	567		786	716	165	355	632	807		177	359	309	212	619	715		957	927	425	203	501	302		17.3	824	53.8
325	245	248	230	203	363		130	528	145	422	456	747		226	421	306	299	433	506		625	489	701	259	522	355		8.4	1243.67	35.1
261	306	326	276	308	512		549	628	755	834	592	803		195	204	458	317	842	300		270	676	647	302	399	308
268	257	252	319	554	245		205	283	106	383	594	694		805	551	751	868	295	493		961	999	313	109	639	602
257	504	319	251	272	554		153	328	746	808	554	732		88	340	729	743	614	521		407	909	524	86	845	312			HMy2.C1R
225	267	312	216	558	507		865	752	970	864	380	368		691	528	478	506	643	521		580	772	734	267	298	408		PD-L1 Normalized MFI	GFP Normalized	CXCR4 Normalized MFI
256	283	239	247	281	395		967	697	183	338	292	602		665	503	887	826	374	539		657	689	307	85	489	301		1.5	20.3279	2.1
338	231	232	221	558	390		647	730	550	570	527	818		553	522	157	380	417	553		281	558	525	220	665	344		1.5	28.9344	2.1
424	251	591	367	393	493		893	816	825	635	362	681		181	470	235	332	640	678		508	776	685	186	475	434		1.3	41.4754	1.6
235	264	317	236	374	469		265	471	964	753	565	799		242	217	262	241	558	424		275	468	559	100	375	219		1.6	47.459	2.1
294	291	212	226	368	517		812	664	208	407	344	685		273	318	355	706	641	657		548	751	407	143	553	317		1.4	53.7705	1.8
616	370	253	259	262	269		893	819	788	791	532	767		139	385	211	312	625	536		750	989	352	126	647	296		1.2	76.3934	2.4
324	249	313	202	279	224		855	665	89	249	512	741		224	250	205	880	455	672		238	653	835	287	568	313		2	86.6393	3
386	192	243	228	302	595		533	591	77	225	398	738		847	325	313	540	578	446		197	850	544	78	650	417		1.4	89.1803	1.4
303	259	348	218	219	333		133	366	525	768	505	661		115	322	105	239	612	535		768	827	680	113	713	337		1.9	93.6066	3.3
356	346	340	222	398	558		189	527	162	661	428	645		683	553	381	402	587	638		311	482	507	164	722	321		1.3	97.377	2.5
375	263	303	245	208	551		671	678	796	806	659	773		182	294	140	352	677	639		223	356	455	132	893	471		1.3	115.082	2.3
305	303	246	236	477	478		649	671	630	433	437	710		624	526	381	237	549	632		337	485	481	109	470	388		2.2	136.148	8
451	559	334	251	249	604		892	615	711	789	459	657		116	175	163	359	653	588		378	756	468	183	672	565		1.3	143.607	2.2
312	253	266	237	672	225		807	665	153	436	451	702		209	400	550	894	497	533		814	842	250	130	696	357		1.8	146.885	2.8
265	224	307	294	461	654		146	260	412	772	228	535		309	138	89	146	731	690		222	601	497	115	567	232		1.7	148.607	4.6
266	267	618	583	634	414		195	492	151	341	538	665		141	130	1017	889	493	222		297	317	545	116	566	287		2.5	157.049	7.6
294	218	306	277	355	523		979	787	149	366	432	677		387	408	124	259	600	668		423	717	646	238	467	538		1.8	208.77	3.3
234	234	317	242	246	222		755	650	110	271	384	745		539	504	141	325	578	646		324	623	313	197	500	388		1.7	224.016	8.4
403	242	325	238	389	522		858	627	919	759	664	722		165	323	248	419	501	627		310	772	633	327	514	329		6.4	736.475	10.5
365	246	225	235	233	422		654	730	845	419	243	606		241	486	120	357	493	565		699	750	229	145	424	360		9.6	857.131	29
358	239	307	263	202	302		394	604	194	483	678	793		156	451	173	263	566	403		462	342	556	117	614	469		6.5	1040.66	13.6
525	523	264	243	480	523		918	725	92	329	693	744		158	250	190	374	549	603		493	873	593	131	703	389		8.1	1198.36	18.7
271	320	321	268	491	195		621	533	122	386	562	714		204	220	1022	696	439	397		619	289	582	236	562	363		7.6	1335.74	19.9
401	259	293	236	362	215		146	365	201	435	368	622		142	383	217	469	627	543		564	770	327	104	820	374
772	507	284	276	257	268		190	430	150	506	183	612		129	399	313	478	504	586		536	672	557	115	575	351
289	236	219	214	347	394		853	502	246	415	440	686		140	490	203	472	683	612		223	654	555	320	614	392
322	364	660	445	370	570		118	461	153	425	363	735		481	363	180	211	440	600		494	637	469	247	498	382
344	225	684	386	331	646		158	500	239	537	415	642		241	415	390	263	536	634		526	795	764	328	525	464
325	275	253	251	252	322		105	288	531	719	261	703		299	430	191	217	894	676		410	582	421	96	258	244
413	252	272	223	258	411		694	696	142	329	422	711		206	421	141	373	716	352		213	307	375	233	372	307
404	356	230	231	381	224		916	714	188	774	432	694		120	141	498	221	385	538		329	784	508	166	419	228
272	233	364	239	238	579		853	733	898	758	439	580		170	313	80	396	648	552		271	806	816	205	694	371
235	204	316	267	316	592		682	677	121	339	638	721		133	264	587	452	485	454		879	921	587	127	618	384
273	261	327	220	308	436		614	629	176	474	609	655		133	267	233	386	522	641		697	730	558	238	583	275
242	303	354	264	347	234		834	642	928	702	539	573		107	476	315	168	593	572		213	275	413	141	506	285
737	629	343	253	251	435		497	543	147	355	498	773		141	271	271	380	510	554		622	814	424	95	565	327
334	274	296	395	249	329		785	699	85	293	405	582		874	640	388	481	635	572		246	515	659	138	660	260
324	334	369	238	329	622		581	502	118	221	336	810		88	223	421	269	552	581		822	825	583	181	602	450
411	287	203	308	376	531		216	360	168	368	653	668		164	249	112	178	615	642		593	480	472	70	592	395
361	238	287	260	641	497		134	516	99	425	398	594		578	476	188	807	593	538		343	534	757	224	550	294
244	243	247	229	266	252		177	253	804	552	524	685		166	340	632	753	588	273		188	474	681	158	478	298
331	235	235	255	272	260		142	471	240	415	391	708		191	265	562	830	379	492		353	722	561	239	509	292
348	246	150	235	373	254		632	580	159	528	158	446		812	544	274	271	385	616		434	572	451	193	357	277
242	261	512	521	219	303		100	349	859	887	592	829		241	478	265	278	519	427		421	569	139	93	591	269
348	251	222	301	328	278		98	202	88	393	536	752		229	230	126	399	403	502		724	425	281	138	634	553
329	351	554	601	370	523		186	436	958	695	620	696		198	352	623	929	432	412		370	562	649	139	725	316
446	411	208	262	365	329		124	163	196	430	345	708		293	438	430	198	563	561		740	300	636	142	471	254
316	242	239	247	347	367		887	751	463	799	561	643		146	312	1015	900	549	553		927	653	805	188	358	286
402	224	368	253	295	289		161	572	163	433	345	636		779	597	226	406	838	655		525	645	499	138	634	184
288	217	389	232	271	420		806	773	181	446	721	825		79	312	125	789	600	628		461	759	563	184	609	213
409	606	329	236	358	261		601	635	189	301	642	790		161	381	253	122	572	579		935	1023	477	168	1023	606
604	285	282	311	341	271		644	640	199	341	545	689		153	283	135	715	509	714		475	819	500	198	702	309
252	298	478	238	261	289		83	298	156	352	657	747		314	441	351	315	602	750		692	961	663	181	443	230
364	247	306	257	246	483		107	365	167	398	582	689		228	266	112	522	433	158		328	451	584	267	536	295
383	234	228	245	302	671		766	734	144	282	451	577		146	332	90	301	624	532		300	446	413	102	720	294
228	225	226	221	168	221		160	455	114	476	575	699		344	358	424	362	777	556		607	484	645	294	542	511
252	252	253	253	305	592		696	704	197	669	735	774		852	454	198	400	590	678		552	854	476	223	677	670
298	407	269	260	196	303		652	563	253	372	471	683		63	237	304	302	491	597		257	486	427	253	650	343
232	248	576	559	308	534		729	698	84	268	300	540		278	336	185	379	651	744		383	793	411	206	747	642
363	240	222	245	338	312		873	679	611	769	493	703		505	184	147	330	579	782		259	484	508	258	491	205
345	254	347	247	411	302		939	360	179	360	418	758		261	444	746	899	517	469		249	518	527	111	517	319
319	284	202	212	328	340		568	572	225	490	628	736		816	86	335	417	511	421		283	658	510	130	721	219
275	270	205	223	260	359		709	730	120	483	514	679		484	417	314	341	596	562		794	640	674	81	568	470
248	250	335	207	332	423		193	388	136	294	607	698		305	494	689	821	277	535		652	678	522	99	447	370
543	287	357	465	297	415		402	481	267	450	535	636		167	326	143	243	757	639		515	476	543	141	338	397
369	242	309	196	328	278		711	653	807	804	525	777		403	474	197	377	715	705		212	526	605	175	446	308
323	238	334	251	263	299		922	753	127	230	578	654		185	320	364	341	400	396		364	674	642	121	728	353
407	260	569	628	281	547		766	625	153	384	868	769		166	296	181	201	593	645		272	472	813	264	755	520
358	446	202	233	311	645		829	712	137	280	441	669		460	205	184	159	406	487		133	401	589	340	878	399
272	224	255	261	557	634		682	728	766	831	229	665		218	180	238	326	545	678		483	867	561	92	590	385
290	257	231	233	338	391		194	504	162	340	466	726		194	415	465	865	630	541		535	618	509	375	706	389
674	433	286	253	387	455		376	707	116	342	334	677		763	601	186	473	310	680		225	333	293	137	539	149
279	406	268	267	428	285		132	248	189	319	585	600		128	425	180	405	623	584		534	864	758	194	767	281
597	320	255	216	366	250		155	330	146	375	443	595		239	371	985	383	546	609		336	650	458	157	592	359
370	260	353	229	266	443		187	377	760	753	731	832		908	624	430	390	597	680		429	978	356	166	598	264
326	260	384	231	408	212		513	618	111	386	545	669		277	332	232	312	404	385		708	688	816	207	522	384
291	239	218	278	394	616		538	681	774	803	462	826		199	159	122	298	473	446		216	431	522	122	540	306
342	722	343	259	515	637		649	672	902	301	343	655		744	447	995	876	306	381		601	597	213	97	468	495
375	274	168	234	352	544		292	536	641	755	620	814		208	378	832	971	653	603		641	507	849	485	706	403
595	398	292	245	301	321		808	729	145	442	644	764		1023	656	423	405	583	645		771	858	492	221	502	317
304	419	338	278	388	378		887	692	133	751	521	839		752	601	99	234	583	680		402	501	256	146	395	326
188	248	241	248	379	527		801	868	118	450	317	686		45	317	199	384	318	643		729	504	399	126	531	241
288	315	309	261	485	362		829	673	338	371	624	793		786	530	110	331	566	646		400	617	520	112	193	295
726	520	295	217	224	370		812	655	168	432	617	682		131	243	121	166	363	460		302	352	417	239	505	404
323	539	275	192	377	375		93	306	699	807	869	861		216	334	804	575	438	482		338	328	286	69	677	371
231	265	182	234	539	462		120	314	153	334	559	672		345	450	421	294	649	671		263	580	580	113	446	351
241	268	308	254	301	399		881	778	131	445	280	662		535	453	204	319	371	455		185	844	396	179	510	219
351	217	319	263	281	433		108	387	562	781	360	556		932	672	228	271	354	237		587	920	499	66	780	225
345	257	208	231	303	678		152	449	114	309	710	641		149	225	184	395	457	511		566	884	163	93	424	336
222	303	266	240	304	273		107	276	108	328	695	703		397	583	739	806	350	442		723	931	436	142	381	261
624	701	284	251	254	333		279	444	173	389	421	640		226	259	396	208	543	647		490	735	510	185	589	376
260	315	312	222	314	301		90	303	915	682	591	723		577	516	353	307	556	652		881	703	520	108	412	233
381	434	250	227	331	534		476	596	70	323	616	818		210	406	246	316	513	641		822	487	510	219	514	233
243	250	285	242	262	257		112	279	81	409	716	352		119	334	1009	871	505	538		149	886	550	224	643	469
228	224	316	272	392	450		489	628	441	661	465	820		164	324	201	288	529	590		769	815	484	175	628	499
277	367	307	266	399	315		859	780	861	666	136	638		166	168	105	268	534	448		609	826	591	302	756	552
294	218	296	262	330	346		459	586	753	717	587	670		215	203	228	392	371	759		775	828	253	141	864	416
358	233	216	251	320	360		493	670	91	371	299	561		131	202	108	343	349	548		186	733	228	160	499	471
273	221	342	621	357	493		139	346	946	821	354	676		234	314	479	178	622	455		832	546	349	120	574	231
316	253	303	260	428	445		299	402	646	702	586	717		139	275	252	327	590	472		451	612	264	88	301	280
300	223	238	234	567	363		194	327	735	821	950	688		159	339	224	287	792	675		505	745	343	72	682	566
235	252	310	274	475	461		158	272	115	504	453	702		150	449	287	302	562	613		761	755	559	144	693	380
316	243	295	274	322	265		734	582	941	728	445	811		1023	645	318	202	466	439		806	752	98	98	863	613
314	240	366	612	364	236		573	725	872	735	395	592		212	310	212	270	493	474		622	369	560	326	654	433
316	229	349	498	449	561		87	308	693	716	155	724		250	466	788	678	606	696		983	753	473	219	625	398
294	287	441	603	314	408		843	681	121	304	553	682		218	347	851	641	172	531		339	517	384	94	756	482
313	258	311	294	191	466		50	287	862	683	574	696		259	412	308	186	778	611		285	796	499	159	591	324
340	237	239	225	280	467		205	380	227	473	133	682		491	466	294	448	740	640		236	673	565	233	548	342
299	256	299	250	295	429		136	361	913	716	524	743		118	310	662	878	448	583		732	842	650	282	616	641
341	460	278	248	360	360		958	649	76	394	121	705		219	312	234	476	497	604		325	803	539	89	469	356
174	280	304	562	332	240		865	679	208	382	426	694		389	441	171	325	705	589		519	850	719	123	760	250
239	318	432	565	309	394		151	395	93	298	622	695		971	559	984	886	630	572		362	924	702	168	629	300
307	289	264	223	321	546		200	334	106	355	514	635		159	155	87	247	580	509		895	861	489	202	496	299
366	307	384	217	260	387		94	298	651	700	538	787		146	373	193	528	344	600		277	271	559	152	491	379
222	501	249	433	204	472		543	382	127	455	631	544		216	198	278	828	532	613		736	562	543	125	517	274
309	245	280	226	272	400		591	388	111	389	402	676		191	418	601	829	425	324		1023	1023	545	278	336	189
346	243	242	215	482	574		122	297	687	770	584	794		117	355	867	754	674	687		414	749	517	275	519	422
398	346	410	373	280	396		131	418	116	324	396	741		287	436	717	978	638	648		366	743	355	88	694	418
396	233	266	236	478	635		918	719	638	729	457	630		221	401	116	199	410	561		605	322	749	373	517	359
356	277	304	241	256	639		638	599	559	768	235	680		853	407	718	876	453	453		430	386	708	70	385	256
225	226	378	256	325	511		129	239	205	346	498	696		107	171	287	226	529	648		861	899	195	90	615	375
447	270	218	261	327	578		280	633	158	453	395	723		902	578	729	839	566	524		615	718	754	222	579	240
320	261	386	702	294	280		783	638	100	327	375	729		11	178	260	206	460	570		273	840	701	250	808	281
270	279	236	243	334	570		828	705	125	384	363	689		556	538	653	751	428	543		287	783	608	231	455	384
227	240	223	201	240	269		109	268	183	364	333	581		175	335	139	374	631	663		917	845	386	182	832	574
313	227	231	252	520	587		356	566	192	506	607	694		161	345	644	536	643	724		206	395	169	53	699	335
220	254	306	266	211	256		263	477	731	814	491	708		101	392	120	359	361	358		238	437	507	70	737	399
344	332	168	236	222	292		330	629	849	689	117	587		206	461	486	371	567	527		736	830	685	132	468	458
408	357	283	243	293	388		759	634	841	746	640	457		188	343	342	398	628	598		169	752	586	183	496	253
188	243	251	269	506	391		904	714	147	407	406	760		807	482	141	261	773	742		996	993	537	230	333	328
365	231	298	269	410	403		690	709	98	323	678	756		747	548	142	324	524	667		366	615	511	86	515	204
246	247	260	376	274	608		911	686	112	349	693	775		369	500	267	244	451	542		942	758	341	98	804	405
224	230	303	265	227	215		379	638	128	356	345	732		259	414	243	208	552	554		768	624	342	131	620	346
344	316	261	280	425	416		734	694	120	417	453	704		127	206	111	247	574	471		356	370	408	77	733	372
277	228	329	203	279	605		876	735	146	409	412	544		167	279	248	458	475	564		591	866	439	130	542	278
277	256	255	241	314	267		822	776	165	585	255	617		761	400	579	865	375	414		315	527	638	209	525	294
227	261	312	249	371	325		797	702	789	707	433	557		90	198	173	413	671	708		386	760	417	141	690	441
358	267	198	235	213	294		857	649	72	406	511	667		576	497	309	437	675	258		805	721	313	101	372	273
261	240	371	259	289	407		293	418	760	750	731	671		173	274	177	837	525	604		384	488	503	142	497	370
273	395	322	246	374	545		1023	795	758	831	456	669		179	290	294	254	325	458		625	745	466	295	604	424
333	262	220	277	276	286		105	443	135	410	527	670		206	426	318	880	413	496		581	543	510	130	758	250
285	231	284	244	455	260		102	377	146	231	833	877		804	568	179	384	415	592		313	486	395	113	742	445
301	247	307	221	282	535		124	682	189	331	173	609		123	327	250	254	231	233		216	535	364	158	670	452
403	422	420	244	362	257		81	290	124	378	565	748		927	921	662	739	495	624		563	506	258	114	266	324
310	294	294	226	328	479		151	421	154	347	365	677		205	326	909	750	600	681		427	287	475	130	877	269
303	241	303	263	397	399		306	516	90	297	466	786		228	457	114	899	281	317		828	550	209	244	311	296
352	234	284	271	327	593		239	453	883	751	250	690		172	404	93	135	810	616		311	459	740	197	678	422
213	231	267	250	278	585		346	613	156	478	371	698		247	479	146	434	486	671		525	605	437	177	519	399
840	611	203	265	381	408		156	371	70	305	235	665		230	249	245	300	525	707		644	716	734	158	734	419
294	271	324	230	327	349		364	503	233	449	399	700		297	342	215	293	651	713		1023	721	321	198	387	382
269	399	267	245	345	234		231	409	130	305	611	668		914	450	663	607	705	667		638	763	559	299	563	256
286	243	303	250	465	427		627	515	139	360	649	729		741	545	204	411	587	671		427	583	414	182	738	322
351	306	250	270	343	357		122	471	794	750	118	714		48	354	405	814	610	655		397	762	404	68	647	515
334	265	279	229	328	482		176	604	132	415	603	831		857	238	309	165	609	616		209	259	495	132	429	241
202	221	280	234	202	329		627	661	162	342	338	685		739	495	121	869	519	479		348	694	353	122	524	390
306	237	276	236	323	492		251	511	184	423	394	765		115	233	424	320	603	610		321	729	375	242	452	361
216	307	229	224	399	280		614	686	192	311	481	652		264	405	662	829	578	687		613	922	447	148	736	357
371	260	224	230	265	313		450	736	476	473	644	702		199	484	128	404	364	340		772	853	386	91	555	364
424	497	310	271	293	518		120	310	746	836	437	798		195	265	211	94	634	558		362	581	510	311	568	271
251	410	194	273	172	510		509	580	838	783	417	737		113	374	185	710	700	649		446	542	777	480	539	753
276	293	315	247	471	533		861	688	654	837	544	360		167	326	511	831	519	493		706	638	472	265	516	347
323	316	246	255	351	418		213	515	120	422	695	751		161	396	188	247	533	575		659	650	391	107	625	242
420	490	210	274	260	304		158	385	98	398	374	756		687	506	247	374	469	630		740	884	576	340	742	416
356	222	267	249	415	421		194	371	634	785	368	654		768	643	158	281	491	574		279	351	396	95	789	339
240	239	304	225	369	439		417	569	149	426	364	682		160	299	557	554	466	650		210	720	206	129	481	320
239	234	225	242	232	598		575	561	642	745	353	639		136	488	165	219	702	571		717	640	426	130	360	245
359	238	290	264	233	232		810	758	195	421	478	669		737	444	158	325	560	580		373	526	436	101	568	351
270	251	247	284	379	404		813	776	100	266	685	784		184	345	215	401	664	791		846	859	510	118	470	468
357	292	288	246	272	526		169	551	377	572	622	748		319	224	399	857	560	577		390	606	230	170	636	547
359	244	314	251	252	271		270	648	824	806	611	797		795	508	496	356	434	690		878	660	472	284	673	338
246	225	315	241	335	514		748	660	657	694	417	679		205	202	177	364	327	487		906	807	442	110	280	271
782	505	273	205	289	567		46	310	778	799	399	688		690	318	189	303	377	532		529	607	593	163	747	463
551	443	361	201	430	524		749	637	742	818	461	498		658	434	361	555	411	593		284	753	83	148	642	196
233	268	265	259	375	388		894	720	109	388	498	625		612	516	626	784	679	709		391	579	733	166	675	324
328	421	339	235	389	551		621	666	251	406	329	671		256	398	558	514	589	604		362	606	493	123	721	445
341	199	286	246	324	225		234	585	210	288	556	664		176	291	486	810	449	674		687	645	589	116	571	585
330	268	299	250	269	298		749	624	235	504	483	687		237	299	123	298	511	504		636	793	231	120	497	394
550	267	277	220	294	353		681	724	170	382	768	757		127	260	173	236	659	524		761	899	491	133	472	261
266	218	372	241	356	455		857	662	111	247	397	707		251	437	610	900	447	571		455	369	397	133	512	250
304	523	352	254	294	321		114	454	71	411	280	651		110	343	89	253	538	616		178	777	547	130	415	312
329	223	333	264	393	249		935	755	217	438	628	714		218	268	465	341	496	355		911	919	501	118	745	392
361	230	301	259	362	669		986	796	804	694	341	558		661	681	952	613	692	662		802	758	393	91	941	400
308	345	367	249	303	356		142	352	115	408	374	686		142	359	216	464	502	698		269	712	720	293	620	358
382	350	325	228	264	359		865	701	147	377	529	713		223	273	869	365	569	618		263	560	557	97	422	256
247	326	324	245	245	323		263	455	833	805	982	770		171	338	169	300	505	557		807	869	483	240	554	576
358	282	184	252	267	590		145	469	78	392	397	693		368	506	193	403	620	555		521	625	533	69	586	382
300	314	324	228	296	347		37	328	940	747	532	761		233	277	258	375	499	684		595	877	710	202	724	484
375	313	562	568	234	456		825	715	184	440	330	687		219	338	135	250	376	415		873	822	655	143	465	282
273	254	368	236	283	228		736	679	77	229	290	720		278	320	521	417	531	610		666	919	564	112	618	256
184	283	361	245	237	593		822	735	883	759	707	713		284	454	936	407	510	663		712	972	205	201	608	365
268	197	343	203	449	626		448	586	948	761	734	831		230	355	96	300	624	596		353	591	592	106	550	547
262	267	236	280	362	391		774	686	930	722	191	444		119	245	115	300	615	622		246	751	623	99	750	392
386	376	296	259	264	357		172	289	157	406	397	398		183	355	208	350	633	616		478	783	552	116	515	221
237	336	253	228	427	415		951	684	146	294	418	628		138	340	244	246	524	598		718	624	367	210	729	334
341	460	349	256	406	534		436	645	127	366	491	638		246	306	296	454	325	184		366	524	596	173	332	308
251	483	342	229	330	511		524	547	83	264	537	616		168	329	831	747	818	748		591	756	264	223	554	550
311	226	321	225	237	454		91	476	659	802	117	546		173	360	192	349	617	606		667	445	223	140	720	258
296	565	345	244	414	437		877	722	118	464	540	701		341	356	186	640	501	598		531	750	453	184	639	427
339	274	209	238	281	536		907	606	874	833	396	680		178	188	761	838	662	719		531	517	693	200	545	219
325	257	327	263	406	563		735	661	385	587	490	750		131	462	139	225	429	622		298	594	254	102	712	241
328	226	220	219	403	477		202	330	182	474	673	712		221	328	887	824	444	373		532	990	816	217	610	250
300	254	347	586	315	348		781	640	211	447	556	684		193	267	877	807	602	652		685	880	780	118	545	325
286	235	274	229	468	544		805	792	129	498	662	718		648	497	133	151	549	546		541	460	442	117	205	244
314	260	324	387	613	366		101	613	144	299	543	820		259	259	146	254	459	521		839	856	381	109	638	326
322	246	276	219	368	441		689	663	783	821	436	719		184	281	993	865	547	539		482	846	772	241	435	270
240	259	543	532	256	527		772	665	147	422	410	653		201	360	331	377	601	509		252	504	377	175	962	849
251	263	328	268	260	253		139	608	195	445	644	728		219	342	1023	886	443	555		921	797	336	165	501	241
329	286	296	258	305	401		924	767	152	382	456	634		177	218	825	618	390	438		666	664	214	136	635	447
354	256	274	258	298	384		786	782	472	733	376	637		942	614	461	914	521	569		560	800	589	317	591	465
367	445	251	271	283	281		208	359	502	741	442	409		119	258	218	299	732	703		326	759	369	139	420	341
391	396	310	261	268	561		128	539	578	741	652	729		212	259	110	234	447	551		477	955	502	206	805	714
408	605	293	272	288	388		485	665	52	474	157	599		137	206	664	609	581	233		479	373	460	123	665	277
222	292	227	217	314	300		129	414	193	422	790	835		494	397	358	811	512	597		564	877	353	125	747	403
322	387	332	253	371	510		854	748	921	801	291	616		791	538	142	170	548	596		331	683	540	122	681	591
386	267	227	504	341	328		257	440	233	367	581	821		777	617	155	288	341	298		558	741	666	91	643	251
303	229	266	260	404	603		367	333	165	584	574	780		76	115	152	415	599	698		663	540	416	206	482	255
605	235	281	211	241	298		676	577	929	683	128	531		265	296	117	285	750	603		204	667	324	67	428	416
486	610	283	302	297	427		7	270	112	339	716	415		183	432	694	609	421	392		578	559	77	118	677	264
417	275	325	230	289	379		157	470	99	354	353	707		269	396	397	684	663	804		931	915	344	184	311	243
176	280	347	272	377	401		766	639	1023	882	523	816		214	450	552	795	375	531		314	651	299	124	347	286
259	231	427	252	316	416		658	742	32	352	455	778		216	265	689	558	612	653		196	631	440	184	477	365
331	257	211	250	348	284		206	411	156	331	730	673		724	641	920	616	562	595		454	740	338	96	523	347
801	593	219	288	297	469		862	785	180	352	520	708		893	624	436	864	377	384		769	344	369	72	541	372
319	255	350	279	553	650		503	672	99	389	465	736		199	109	108	342	826	669		774	751	348	75	441	301
406	218	286	233	301	412		751	680	232	433	852	885		210	249	124	272	533	668		512	402	590	327	635	460
377	195	379	260	264	433		731	628	441	768	603	783		164	296	495	488	387	583		891	797	679	64	608	213
281	255	173	274	499	400		183	334	893	685	417	621		186	457	198	398	462	635		343	604	591	192	664	398
449	417	607	587	253	307		814	751	65	375	658	798		381	319	282	338	561	541		624	779	377	105	895	502
545	440	256	224	339	348		865	642	74	402	539	719		261	223	143	868	526	527		515	657	404	79	614	218
260	229	455	475	320	409		227	360	140	311	288	584		776	562	82	247	714	673		383	772	598	165	615	217
336	256	337	287	263	531		109	219	873	299	556	708		148	389	422	601	175	206		155	630	127	410	455	305
698	376	331	249	402	544		78	370	154	382	424	642		201	485	155	255	506	600		735	957	575	211	712	235
257	256	365	234	350	331		907	812	186	527	376	639		225	381	900	884	669	639		433	495	472	171	416	359
227	314	261	246	268	262		349	450	931	742	262	659		947	560	844	875	377	589		474	498	600	218	726	264
250	242	233	231	558	541		820	698	669	832	395	649		125	344	215	389	631	628		880	774	588	161	420	392
215	230	241	271	262	329		726	768	620	810	643	843		959	531	237	412	504	497		613	884	238	176	310	233
393	260	333	286	323	406		747	733	850	813	521	660		79	333	373	396	777	695		690	589	573	141	658	385
354	256	324	243	447	462		1023	606	192	393	533	707		242	455	198	311	546	803		835	918	406	86	357	581
384	314	286	263	312	513		447	645	119	358	534	725		160	289	104	273	533	595		786	838	576	151	505	371
320	234	322	253	301	475		64	339	855	336	343	683		103	321	164	418	316	587		270	493	384	130	403	275
264	294	301	198	308	467		73	241	851	853	475	713		504	437	496	334	776	509		738	662	454	121	532	287
373	234	269	209	352	239		911	740	139	414	393	663		220	248	135	247	743	732		416	405	658	197	646	712
270	308	258	550	634	618		392	537	872	737	222	566		209	348	344	246	536	548		284	586	503	214	543	441
355	252	277	605	249	536		744	743	726	810	323	736		189	311	196	362	550	610		318	673	728	251	771	315
269	272	292	262	223	573		111	333	158	348	367	641		235	356	373	198	422	400		445	814	759	201	841	128
319	356	296	216	337	566		123	242	730	813	558	725		357	375	107	418	493	558		407	435	565	138	748	406
546	489	324	226	310	291		871	831	94	341	572	722		126	110	172	490	704	762		356	658	482	77	772	679
209	271	409	488	250	354		712	562	83	434	558	656		241	365	435	418	448	474		1008	854	393	96	447	194
360	251	287	304	332	227		698	668	159	419	515	649		272	303	890	621	481	594		442	445	417	209	725	258
620	551	273	260	460	576		132	244	456	746	182	733		487	507	132	367	565	587		450	546	349	98	517	447
458	432	486	489	303	543		161	276	732	851	534	676		161	153	174	193	559	629		398	659	473	48	596	420
329	244	345	243	293	292		747	346	234	398	664	515		790	599	176	404	510	612		821	937	322	133	692	320
327	261	309	239	534	564		857	789	865	808	563	765		223	342	160	275	474	622		189	725	556	137	605	500
280	227	313	240	355	575		161	387	130	384	337	299		265	333	258	434	606	598		541	840	145	76	703	241
415	417	253	239	335	329		342	478	118	409	663	695		149	328	178	385	219	510		718	987	512	149	697	320
355	245	354	223	686	620		620	500	890	826	481	669		202	389	659	749	555	543		885	952	495	66	584	304
622	441	242	667	251	538		128	361	170	506	278	560		422	404	445	384	584	678		428	646	439	171	716	517
231	207	314	260	357	509		593	651	85	377	374	740		334	492	433	351	576	659		664	654	335	274	599	280
205	246	328	228	274	498		389	690	826	741	493	723		152	87	666	498	663	637		160	355	584	115	613	310
289	237	368	235	337	393		763	700	979	732	361	769		112	342	135	207	410	592		408	738	476	62	716	415
289	329	327	393	246	609		674	578	120	251	639	755		154	232	187	413	274	452		228	702	518	160	495	230
234	247	245	235	419	266		754	703	120	365	507	607		618	324	206	216	859	571		258	959	615	225	667	438
647	532	385	269	291	456		948	779	148	601	639	614		110	391	1023	861	637	628		590	367	675	476	709	397
205	221	280	227	451	350		890	770	136	313	406	589		176	350	192	369	584	525		758	944	583	188	895	597
231	248	292	253	249	250		209	501	695	776	282	483		267	435	216	352	608	609		859	848	462	133	551	255
234	256	312	249	240	405		128	391	867	760	655	834		200	398	492	249	549	618		240	339	491	96	440	324
247	236	249	221	304	525		137	339	285	585	543	698		127	202	523	889	442	477		282	336	667	184	592	391
290	258	332	234	371	428		445	643	899	772	497	718		98	296	172	247	603	447		258	434	445	194	458	234
731	506	303	262	214	456		221	366	794	873	347	390		127	372	232	402	580	522		1023	829	546	395	719	668
215	308	276	216	379	476		1014	795	137	339	291	541		168	280	505	886	741	611		551	551	551	213	684	448
397	320	262	233	317	463		799	657	107	298	239	660		215	359	146	564	649	618		308	556	585	111	806	521
382	251	260	264	582	549		549	697	168	421	506	741		218	296	535	772	637	500		317	647	570	103	676	548
447	489	328	248	439	461		846	859	130	317	408	711		225	287	123	267	518	469		962	922	492	168	362	286
322	302	245	272	432	572		582	612	853	772	330	640		213	392	317	196	781	663		513	651	593	197	341	372
765	438	307	270	312	485		818	703	868	630	568	748		240	343	255	215	564	534		443	795	787	213	758	562
339	230	346	276	279	473		184	424	88	371	725	669		801	617	309	268	623	578		834	826	511	263	754	517
285	242	268	232	206	225		219	329	151	365	451	712		123	248	159	292	598	238		273	866	456	237	714	313
365	456	517	601	316	329		844	750	973	758	379	806		348	322	894	719	598	691		819	937	366	90	899	743
262	245	226	238	297	356		797	678	139	331	561	668		165	387	314	425	468	695		365	308	300	144	640	462
395	276	291	223	340	239		892	781	776	720	564	765		234	288	339	229	428	414		919	633	570	344	603	351
325	299	251	262	248	370		891	762	174	447	398	684		214	321	735	625	558	231		773	918	608	113	698	339
301	271	334	249	609	589		510	585	218	512	576	750		118	318	455	442	540	679		346	670	347	136	566	424
307	224	405	287	312	230		942	913	151	400	481	596		259	453	429	192	830	562		431	844	337	270	551	301
829	567	239	261	250	415		657	634	667	800	404	755		902	624	449	872	503	698		326	568	672	375	731	317
390	228	281	270	257	263		881	798	743	716	928	831		190	239	666	859	610	514		897	877	551	117	409	394
770	580	350	268	707	557		600	679	797	824	603	769		448	173	443	398	656	434		588	650	902	155	597	321
249	374	340	243	300	321		104	147	236	570	442	753		272	295	220	353	566	638		529	628	783	178	360	383
356	216	206	246	232	425		861	669	142	346	238	692		311	255	720	535	631	637		546	533	461	181	648	342
635	619	245	263	272	341		303	531	699	802	545	739		229	385	339	38	518	520		646	544	561	365	690	390
144	259	251	261	249	398		560	566	112	704	257	675		243	404	144	246	542	593		819	670	233	130	627	361
339	238	299	226	278	305		763	601	896	729	409	789		928	547	873	600	360	566		547	574	489	231	399	375
412	575	191	204	567	583		188	302	98	241	670	846		171	224	132	360	437	131		411	753	294	140	660	455
380	314	210	250	771	613		854	751	127	183	504	689		791	573	187	410	385	528		809	773	421	95	427	229
622	462	316	246	310	454		844	774	198	394	342	635		188	250	737	708	687	564		275	302	443	104	776	305
293	542	213	230	475	433		162	299	130	335	363	698		182	289	147	237	652	724		249	953	528	175	333	211
383	388	318	525	331	516		97	259	102	384	440	621		201	354	187	374	511	514		734	672	504	136	701	503
338	244	354	413	334	236		639	668	128	273	369	552		199	361	285	837	422	632		665	733	427	128	762	307
223	259	286	263	191	282		861	730	257	432	483	408		798	458	913	418	754	686		556	431	447	215	540	695
577	416	243	238	336	439		487	574	174	269	637	790		141	161	172	419	523	602		401	616	382	256	336	204
323	283	245	253	246	365		116	394	874	690	717	777		698	501	878	769	267	377		332	951	384	82	473	363
254	266	266	250	388	267		682	634	644	797	508	746		242	409	170	799	381	585		808	865	431	280	372	373
523	504	258	221	208	264		156	312	206	501	421	710		226	412	297	296	485	483		497	600	402	160	603	479
389	254	324	252	334	573		464	389	130	331	555	730		410	303	248	455	578	567		276	753	578	113	511	494
234	340	215	239	473	316		571	613	65	333	533	656		272	311	92	287	600	699		290	438	305	211	625	352
267	252	228	242	334	378		592	673	138	268	637	824		189	149	373	374	533	764		416	434	594	185	685	416
371	274	214	191	365	406		204	435	126	455	646	744		315	608	391	354	509	574		368	744	518	359	576	278
334	250	234	262	212	596		138	460	190	285	553	794		95	289	926	429	533	808		354	348	372	200	258	380
441	301	350	257	317	417		825	338	276	494	459	725		825	507	111	270	518	412		803	838	588	360	799	753
303	231	319	232	343	378		85	339	877	849	335	757		213	386	186	278	162	383		479	562	742	217	662	325
298	212	354	255	541	252		827	711	835	783	514	741		150	256	416	344	669	633		532	601	548	198	482	284
312	424	285	263	320	254		600	655	823	743	436	801		885	511	494	159	511	409		710	589	293	159	539	423
230	272	241	229	230	540		657	313	71	309	461	694		157	336	131	203	448	384		251	324	489	217	673	414
281	236	209	266	277	550		635	640	953	794	610	808		296	419	720	884	375	615		464	568	439	169	524	278
291	248	189	247	316	513		811	744	847	823	317	651		173	229	173	225	645	702		526	858	720	152	657	458
327	262	205	218	287	573		625	659	179	347	342	806		181	164	209	395	460	436		286	746	387	309	471	278
326	241	221	219	273	444		115	321	600	798	658	739		613	447	695	764	592	446		338	536	575	281	750	300
546	334	294	235	241	307		903	831	976	800	206	579		186	330	195	563	520	665		376	492	714	135	581	300
291	220	297	293	396	451		157	460	727	862	394	670		271	388	143	716	367	780		637	885	164	155	748	796
383	368	218	243	221	281		947	741	682	728	368	664		201	392	270	477	530	777		224	661	547	176	622	305
296	238	287	249	331	224		88	427	885	786	584	779		527	455	51	641	419	183		614	611	675	203	472	361
275	244	265	260	278	338		139	347	90	388	283	678		115	414	171	278	462	505		786	784	489	153	406	245
284	250	269	235	369	355		620	680	273	665	589	788		824	613	949	842	559	577		274	360	100	123	422	353
330	257	377	417	302	271		136	250	103	268	311	624		154	369	268	257	499	513		461	807	403	161	474	391
251	263	260	239	316	581		620	623	965	816	447	701		139	355	136	444	576	526		909	861	662	134	523	298
254	258	268	249	357	328		198	458	46	288	480	738		209	177	291	287	614	586		276	720	427	180	704	547
367	269	247	252	349	385		430	571	738	762	452	665		620	460	84	421	498	419		389	995	539	145	385	299
300	359	341	231	275	506		397	489	98	293	357	490		55	185	587	506	566	562		528	419	662	350	607	738
261	230	313	248	375	587		171	443	122	361	313	664		158	233	205	430	509	535		513	651	704	234	682	498
359	249	256	231	355	416		709	501	150	413	377	734		1023	683	212	418	488	568		259	583	383	228	627	401
359	293	265	221	425	480		805	579	201	457	136	649		120	232	443	842	323	349		859	754	519	254	755	520
303	224	279	403	288	229		300	503	947	800	508	729		229	263	593	940	594	616		286	342	362	99	432	282
479	239	213	461	437	579		895	750	129	355	435	688		224	179	133	167	341	645		558	714	432	261	416	335
257	221	217	270	355	260		876	729	134	334	854	371		181	298	130	225	361	562		696	710	503	51	434	344
332	232	309	226	307	257		867	836	771	759	434	634		837	700	157	318	394	567		555	904	291	155	544	323
275	429	194	270	375	530		330	539	132	595	661	756		135	226	131	836	634	709		636	734	463	154	381	222
259	252	324	221	364	472		274	643	91	362	533	615		76	303	269	232	667	626		502	791	445	125	515	282
294	303	372	429	303	401		872	783	640	649	366	599		220	338	136	297	532	225		709	640	493	236	509	276
278	331	333	228	384	427		153	325	76	320	620	727		179	264	966	870	415	575		591	440	837	167	616	484
742	581	339	418	272	294		848	666	153	393	422	586		486	415	264	397	606	660		536	501	735	153	841	501
588	390	313	239	333	235		813	710	149	197	289	592		235	345	176	231	575	524		516	674	216	204	651	282
181	255	241	252	312	302		510	489	777	768	344	650		171	280	966	885	657	784		918	974	585	351	485	427
336	543	347	251	427	402		720	707	84	325	498	692		310	250	239	185	731	616		622	964	401	97	745	392
263	269	378	260	236	384		801	650	182	446	345	650		135	377	135	390	662	607		657	963	406	182	569	146
267	283	330	246	274	381		759	686	168	352	583	669		152	120	776	638	715	775		714	836	450	134	589	394
208	254	349	253	398	590		745	721	559	608	579	718		125	358	128	340	490	596		257	621	419	129	611	299
254	278	268	259	224	490		84	302	88	415	669	647		702	526	142	377	490	394		699	681	726	130	595	233
259	305	258	292	257	404		913	731	99	366	466	665		826	671	126	275	470	424		474	705	551	186	520	411
324	252	314	269	378	514		852	495	116	335	273	537		189	201	171	208	681	698		677	849	351	249	646	361
262	207	530	584	610	558		813	662	156	355	242	636		908	685	205	422	504	527		413	467	529	80	596	420
246	265	270	228	435	590		596	559	201	495	701	733		370	226	869	596	476	594		292	586	342	118	617	461
325	256	251	220	389	417		91	233	892	685	515	702		156	247	427	452	638	665		214	416	577	89	318	324
447	258	272	225	626	635		107	307	141	432	504	673		846	410	92	215	419	623		167	488	359	154	401	366
590	518	259	215	363	374		726	698	144	322	425	629		127	208	123	188	732	608		633	677	676	124	567	333
240	432	279	248	317	246		537	627	152	448	512	799		825	628	102	319	421	489		472	711	436	226	459	537
272	276	323	269	555	512		709	633	72	366	513	706		124	259	657	542	530	572		430	596	600	96	935	809
301	246	349	228	308	443		478	764	871	736	354	721		177	260	362	793	542	568		290	885	881	170	454	288
329	273	168	225	454	692		174	553	88	366	394	784		824	549	230	399	618	649		443	787	404	278	519	307
361	305	320	236	245	287		809	663	126	371	716	826		17	370	174	168	501	462		650	789	584	222	902	322
327	205	361	238	261	308		817	658	904	832	255	640		662	537	898	538	467	490		326	642	435	80	455	263
610	630	232	258	270	313		828	751	128	280	408	673		264	408	374	87	478	321		742	841	512	142	597	319
266	249	265	244	255	415		596	611	98	226	467	727		741	589	238	191	337	497		600	767	536	101	373	384
281	232	296	240	250	266		78	191	846	722	264	708		180	427	89	511	572	633		347	627	143	75	524	362
380	269	273	211	351	456		828	830	139	337	413	648		178	152	331	425	561	610		308	813	367	122	467	359
621	329	324	270	411	481		636	420	98	298	415	728		1000	402	254	353	482	561		679	851	416	90	213	224
309	310	291	217	311	497		792	734	672	654	473	735		235	402	520	215	670	587		727	657	618	224	398	456
136	265	223	254	245	202		151	343	100	274	409	688		111	287	797	722	584	165		606	849	326	129	692	387
205	367	315	273	382	600		1023	606	936	745	857	853		163	374	130	497	751	668		724	911	514	146	742	338
365	523	298	249	255	357		993	762	114	314	245	579		153	182	250	171	339	618		179	414	531	66	660	335
317	264	292	270	213	473		962	804	781	682	389	710		230	308	354	331	468	587		892	503	630	102	502	411
245	237	346	226	308	312		131	410	113	352	713	714		763	524	127	264	497	573		394	789	473	182	566	312
422	564	274	228	595	221		147	311	110	264	489	673		170	408	155	546	540	477		313	571	147	61	708	408
267	241	216	230	303	358		774	709	127	411	319	708		199	212	421	423	651	604		486	217	416	171	628	366
527	241	320	243	264	268		170	400	108	299	362	497		139	472	529	859	593	164		354	711	450	202	575	500
282	304	284	254	377	654		119	416	104	793	415	652		170	174	446	150	575	214		267	629	307	209	703	490
327	352	448	299	663	513		844	619	76	246	566	641		144	409	184	383	399	583		329	490	350	245	728	489
281	243	333	224	210	239		193	234	836	749	424	689		231	248	303	244	543	705		182	661	227	138	475	376
256	237	168	221	535	447		497	511	147	288	563	721		138	283	1023	837	297	483		582	476	288	147	844	314
277	233	276	278	275	485		260	474	754	744	144	677		180	463	665	262	535	723		699	706	358	59	449	102
278	609	213	219	236	249		143	353	179	361	381	626		300	519	132	294	447	637		315	507	325	225	730	365
222	249	265	260	353	423		114	585	212	354	367	665		244	432	986	786	482	549		759	796	399	208	442	406
216	262	337	394	348	503		811	665	425	768	357	701		179	333	83	288	435	159		818	964	234	159	964	590
368	222	379	530	381	540		117	568	682	738	501	719		194	126	386	263	632	399		746	761	425	151	676	346
565	400	250	247	309	654		175	384	107	450	630	713		810	652	515	933	293	546		273	839	682	149	760	608
332	248	360	257	487	331		742	598	996	762	751	682		110	235	168	362	558	613		245	431	255	114	382	339
335	243	302	219	334	329		689	707	101	372	588	703		1014	672	636	762	546	607		734	226	502	137	483	563
345	273	591	594	279	512		76	460	131	462	425	781		170	196	265	684	482	472		11	854	589	139	478	401
320	247	211	241	234	337		688	673	983	529	654	821		165	428	642	839	529	571		498	817	585	188	631	524
377	234	257	225	620	613		213	544	60	426	674	642		227	269	437	416	486	485		357	740	523	139	706	161
812	532	460	576	269	543		511	658	130	285	397	646		144	280	696	646	518	335		735	607	594	134	622	306
185	358	217	220	246	502		298	526	120	425	675	658		339	490	280	159	366	335		230	715	191	129	612	300
256	234	269	245	275	370		135	317	182	366	362	616		354	419	89	372	583	627		287	791	399	106	787	545
289	209	400	273	303	460		172	525	117	227	350	641		137	244	197	348	551	534		752	675	471	122	603	405
267	218	335	248	232	298		145	622	766	717	596	701		910	808	450	350	542	495		1023	922	599	271	532	297
343	239	290	265	265	538		678	712	706	766	565	634		91	188	89	276	517	740		650	775	368	143	375	323
301	411	203	256	285	527		142	455	114	264	656	654		169	384	114	228	610	567		366	802	418	309	624	230
390	264	375	578	312	461		421	423	680	745	479	698		99	246	191	452	330	474		359	666	309	137	1023	401
354	229	368	267	346	322		516	597	103	808	178	605		807	652	124	414	673	758		631	718	264	72	629	435
268	209	327	274	313	269		806	692	68	360	434	661		220	443	188	329	331	368		328	667	373	89	765	250
295	271	348	228	339	275		232	415	134	279	316	705		167	180	236	392	524	647		557	642	658	289	585	295
299	230	240	278	415	650		990	680	811	713	659	766		264	283	385	426	458	619		652	651	482	139	759	370
244	255	305	229	192	308		577	728	1013	849	726	769		163	519	492	766	232	576		228	610	454	195	729	639
345	259	289	265	250	311		95	376	248	447	409	655		85	234	747	495	364	409		224	880	333	73	427	246
232	225	641	648	401	548		799	649	129	492	665	755		407	538	942	890	715	705		312	318	291	97	638	331
381	263	347	321	636	612		611	635	156	396	287	574		118	257	634	265	442	528		402	517	223	133	453	348
292	246	231	290	158	294		833	748	137	387	458	674		268	108	192	191	456	656		521	891	391	270	706	536
311	207	180	245	383	520		796	676	126	294	396	631		189	342	204	403	640	674		317	592	230	174	486	328
309	255	195	235	285	508		112	465	148	339	768	760		184	304	577	778	571	515		726	866	598	172	798	358
297	251	283	220	591	624		151	381	144	360	167	578		766	488	604	791	490	490		330	888	596	139	567	186
342	265	357	277	345	344		259	475	109	138	404	706		356	391	334	492	568	559		722	757	339	286	761	617
304	221	365	242	222	285		256	704	883	762	698	745		180	140	121	217	553	530		291	671	165	109	524	256
240	255	220	229	445	570		356	518	367	754	320	702		784	520	171	823	293	539		796	708	524	187	489	199
371	340	236	218	272	235		80	294	158	395	376	710		1015	661	532	829	478	617		658	763	243	99	555	503
359	252	296	483	593	599		64	306	162	432	492	719		793	354	221	396	301	481		505	681	349	273	594	450
819	565	652	473	319	346		821	679	844	748	612	794		753	554	442	387	347	533		573	398	692	212	686	301
390	264	283	231	373	573		426	418	108	326	491	764		206	350	425	248	660	670		794	819	424	174	989	499
334	414	322	430	530	523		124	372	130	302	223	674		164	188	998	885	589	609		745	593	377	145	623	257
406	383	318	267	232	392		1023	745	820	858	603	694		180	255	221	275	565	651		290	816	646	249	311	653
297	209	343	697	361	262		129	273	113	358	625	783		236	405	275	389	530	526		312	870	554	156	574	288
305	201	261	260	281	313		168	351	87	461	288	643		136	157	203	345	315	559		249	637	403	150	517	323
353	233	232	515	267	577		519	247	132	384	343	740		799	671	701	788	409	339		875	752	463	129	598	339
329	273	302	253	253	475		331	437	180	379	258	746		146	577	232	343	573	582		916	355	610	258	394	308
313	215	271	358	292	541		619	642	889	747	386	663		153	407	526	699	656	787		225	639	783	300	630	292
370	222	363	230	217	560		914	674	142	292	195	582		693	498	300	183	518	649		303	758	864	121	586	396
337	204	365	523	439	320		914	735	98	400	760	674		160	309	416	423	532	294		802	911	509	137	510	287
235	262	148	260	365	361		296	719	203	320	539	472		246	348	267	451	394	488		295	333	351	191	549	231
711	251	337	600	301	503		742	656	202	832	422	644		222	376	186	531	608	622		449	716	315	100	455	141
339	253	294	221	600	534		146	339	69	145	453	663		491	356	137	161	510	638		347	391	477	117	703	286
551	465	500	572	240	330		893	656	883	750	372	604		227	189	373	277	547	594		657	730	646	154	665	236
295	297	229	202	445	537		761	582	824	828	555	777		145	389	202	310	495	559		752	725	396	114	721	510
196	255	354	240	548	534		321	528	784	768	405	701		398	304	844	769	628	710		500	802	330	117	459	451
375	230	185	572	300	230		828	723	160	429	268	724		1017	779	167	369	546	646		740	728	426	219	686	325
321	236	255	254	300	449		769	739	129	264	491	718		140	297	168	356	333	576		741	950	159	119	660	343
266	281	299	253	666	666		57	388	128	386	758	684		810	572	194	265	627	521		412	625	671	170	677	243
365	249	365	247	354	503		925	732	582	802	521	721		230	365	151	260	505	432		279	422	581	89	543	372
352	269	335	250	345	503		297	731	304	687	472	686		206	284	192	345	488	539		482	810	530	187	610	378
328	248	311	224	345	428		129	309	837	836	595	418		220	266	821	651	457	562		397	685	484	162	551	297
254	540	379	254	349	233		142	535	169	336	544	687		171	360	185	637	593	717		773	923	634	228	581	353
787	470	310	220	344	317		783	719	924	713	285	674		611	446	643	823	562	723		550	656	518	119	608	371
273	360	303	245	393	420		103	453	129	369	255	648		45	158	503	299	276	389		546	867	655	391	473	243
318	537	261	259	341	345		853	722	56	380	707	774		255	270	286	577	485	507		300	461	450	260	774	251
241	251	253	226	364	442		646	638	145	374	306	613		941	702	522	719	522	593		906	625	577	180	448	282
327	220	293	228	473	518		927	666	109	420	292	545		367	253	196	280	333	791		278	617	508	123	308	254
572	459	327	248	398	514		617	590	721	848	241	779		190	280	42	233	422	542		691	629	568	185	611	605
360	264	395	229	192	572		202	613	226	737	420	723		462	477	663	768	516	305		685	812	262	202	586	241
362	327	383	256	274	435		858	597	200	303	579	353		946	573	180	213	571	689		726	406	382	210	724	260
664	322	334	297	182	623		658	641	119	188	495	749		218	383	316	839	545	480		931	921	305	83	633	401
433	238	258	225	258	617		733	665	163	398	172	631		195	396	666	835	518	564		326	467	548	113	942	468
189	253	301	229	468	647		318	349	213	431	599	756		155	316	169	228	571	639		963	483	466	123	726	407
478	346	251	252	287	420		862	701	196	403	230	656		242	355	128	369	545	654		186	621	524	122	665	346
347	248	304	597	313	236		385	561	642	763	858	832		821	422	828	757	463	447		960	1023	623	127	563	247
422	247	217	211	439	645		670	624	660	757	598	672		214	225	132	238	541	503		766	921	763	119	662	483
279	255	348	263	246	280		717	680	149	313	504	620		185	365	343	350	555	487		345	310	535	226	671	418
303	491	240	249	340	283		870	685	183	195	295	333		741	643	179	323	583	710		980	720	460	366	542	375
369	491	304	261	297	558		359	247	224	456	573	803		198	325	145	212	656	769		939	940	800	138	447	347
313	248	287	339	337	286		144	331	119	376	305	628		206	460	639	564	501	615		255	758	796	427	1023	431
464	485	258	261	399	579		788	632	677	825	1003	756		266	245	132	248	550	541		410	732	735	275	815	394
313	213	272	247	304	513		831	671	256	447	728	794		128	404	129	295	469	494		826	816	551	249	405	113
243	247	361	247	270	245		188	331	183	328	759	513		100	433	137	335	525	501		491	244	222	78	493	267
311	237	339	251	263	517		169	226	99	296	432	277		187	314	188	340	663	810		465	559	160	81	510	400
222	237	384	241	378	522		145	395	871	783	367	661		731	511	195	397	475	509		901	979	474	90	444	359
294	241	285	228	239	525		796	736	189	356	513	754		238	319	746	358	658	720		567	771	452	134	627	469
441	364	279	251	275	543		110	309	219	328	553	690		183	328	350	386	277	182		195	680	311	72	527	262
368	246	271	272	357	472		786	642	396	465	460	749		216	433	959	845	368	568		357	639	333	463	736	381
333	273	237	237	344	503		136	142	152	299	375	730		186	435	138	238	605	793		335	488	391	132	804	386
277	365	381	250	564	545		915	762	795	756	352	667		149	282	436	306	561	650		230	872	503	311	645	225
347	286	257	264	259	393		191	250	139	293	543	767		277	573	412	91	492	521		439	971	365	136	789	315
311	268	373	578	528	402		524	368	227	501	583	747		854	250	1007	687	520	527		204	695	655	194	358	361
344	308	231	261	259	433		999	756	930	705	357	581		851	602	251	289	401	528		554	327	477	207	496	431
294	231	264	220	391	271		111	264	127	356	607	793		252	422	395	336	349	788		874	734	444	162	807	568
239	261	374	224	261	484		864	688	820	739	271	698		173	363	148	340	410	484		880	905	351	119	679	549
352	249	299	224	435	513		130	329	468	809	451	677		201	421	180	330	942	726		466	469	381	92	502	423
259	241	235	226	229	334		928	706	901	797	357	743		190	354	448	866	570	635		688	812	495	427	662	293
233	233	353	309	376	489		756	687	152	336	480	711		990	519	125	276	498	665		270	761	560	201	668	334
533	588	227	236	443	427		664	566	993	545	440	757		722	467	331	844	317	555		316	421	563	151	734	242
773	632	374	240	477	573		935	773	114	426	354	705		916	395	219	272	276	464		790	971	343	75	538	332
347	311	309	244	398	592		146	386	161	411	436	664		141	263	101	461	594	553		327	447	553	152	777	430
367	286	226	304	225	614		332	580	199	375	166	564		273	501	222	834	590	585		466	760	752	387	453	215
951	725	311	255	421	382		821	746	156	410	683	770		401	327	398	510	586	594		797	852	647	155	543	396
223	279	305	267	328	377		285	412	893	742	338	665		220	418	652	436	644	661		804	839	560	146	912	913
322	254	299	227	394	437		120	416	198	385	887	864		677	343	179	204	440	598		636	840	713	176	638	314
354	284	298	250	350	570		644	657	207	393	365	654		239	373	64	300	491	632		358	448	283	86	474	346
361	258	322	237	512	597		60	278	125	476	542	713		128	386	480	476	601	639		344	524	343	198	793	423
259	592	323	257	301	560		128	183	767	768	641	648		742	632	854	824	353	552		834	786	621	106	761	237
840	271	303	331	328	450		699	683	802	794	355	543		162	314	84	392	692	542		752	821	459	60	567	412
430	410	325	237	314	363		799	720	156	569	249	651		738	620	125	177	383	495		420	411	718	166	615	426
280	238	234	415	441	496		53	276	72	222	708	231		116	266	481	755	506	499		679	395	828	117	684	285
324	237	248	266	641	249		536	753	712	789	514	726		746	605	308	323	605	594		407	700	287	100	647	315
303	260	255	239	300	499		757	699	63	298	389	707		305	316	803	733	599	641		554	359	680	305	444	304
256	246	300	244	269	478		652	617	916	696	620	701		551	376	299	274	468	624		399	671	540	215	855	346
277	222	335	234	242	453		797	733	97	324	274	693		163	273	883	753	794	767		170	755	432	189	648	338
334	341	302	383	245	528		485	494	233	436	477	640		156	227	171	300	547	586		352	300	612	96	504	383
349	254	317	248	252	318		919	701	177	350	237	566		179	369	524	783	566	659		493	835	663	164	322	306
306	245	284	210	339	278		831	720	106	248	733	827		299	325	830	750	415	158		432	857	414	99	746	419
240	251	320	199	320	615		801	684	146	389	574	700		89	333	127	407	610	606		662	825	389	133	515	425
304	213	241	268	297	587		282	576	554	638	453	723		499	480	439	399	512	522		240	562	660	130	494	383
306	361	327	254	287	453		779	753	194	446	691	826		165	276	927	632	340	454		782	975	436	157	523	238
238	447	275	276	324	490		827	829	891	749	572	577		83	394	343	399	653	619		233	314	467	64	605	183
314	241	263	235	237	527		835	741	138	361	449	637		758	430	195	489	499	499		481	799	487	155	752	505
299	216	284	350	519	465		365	559	90	411	694	739		147	199	374	246	220	349		239	624	473	156	646	253
328	270	606	606	271	502		833	804	940	459	206	698		874	546	263	377	680	694		247	686	497	218	545	139
358	258	277	220	349	271		399	578	863	734	540	692		380	400	531	878	672	547		669	927	677	207	755	283
627	628	393	241	250	510		28	265	104	313	511	718		248	449	175	270	517	500		208	526	654	378	462	282
229	260	223	262	336	549		824	661	124	326	543	679		169	294	241	408	482	646		934	827	783	168	643	370
970	272	279	280	425	262		161	373	160	426	464	737		170	338	717	518	515	498		575	749	379	180	630	332
265	264	306	405	261	381		336	714	236	399	382	670		160	281	530	273	689	576		746	927	520	135	593	350
384	306	283	226	270	494		844	705	63	377	459	645		714	467	128	390	612	619		862	800	677	109	749	482
305	235	374	225	290	792		98	519	120	310	411	782		367	294	204	584	552	530		788	804	520	200	411	828
287	373	269	562	437	259		780	385	260	455	606	722		186	252	399	161	500	545		744	604	414	178	374	312
351	335	333	245	275	550		83	355	84	314	407	704		248	343	94	208	500	594		898	763	414	235	748	339
753	750	268	227	324	474		258	393	118	260	467	766		201	425	1023	798	722	704		598	286	736	264	609	322
279	252	339	253	292	246		85	384	198	528	626	767		219	472	496	814	442	457		647	930	473	168	659	517
267	250	242	226	313	229		703	618	205	450	254	629		169	429	297	345	601	614		516	603	551	221	553	288
565	295	307	264	317	236		65	344	441	737	529	711		232	220	115	297	494	599		806	833	564	203	651	396
230	258	188	247	335	531		462	358	145	382	302	717		252	284	200	308	708	715		622	721	493	158	640	376
325	277	359	218	332	278		827	707	183	263	532	586		925	587	127	262	251	210		763	820	307	125	424	291
270	430	530	407	260	467		132	248	192	342	407	709		448	536	115	151	544	592		654	858	405	172	856	412
199	268	344	270	337	646		965	805	114	363	613	789		131	331	178	211	592	405		763	859	254	96	722	297
257	242	178	209	266	414		941	677	872	795	625	763		662	523	206	361	457	575		295	685	687	108	634	435
265	225	290	240	217	518		845	694	604	831	466	462		849	661	170	266	621	645		169	819	518	325	634	457
320	363	314	262	352	409		1023	807	808	840	656	822		178	257	168	388	667	588		635	860	613	180	271	248
530	636	337	272	530	499		862	738	921	703	672	704		212	323	256	787	350	537		389	814	627	140	450	433
241	240	357	243	144	225		350	569	240	585	552	765		174	196	205	276	634	277		610	801	321	130	595	298
343	260	237	240	258	360		688	713	905	719	485	549		691	406	795	804	595	665		627	828	570	207	542	283
812	554	336	239	421	498		594	594	800	745	257	691		296	481	166	182	495	629		905	924	389	86	783	552
311	254	260	212	287	422		594	552	94	343	608	717		167	180	209	437	531	595		272	535	397	109	548	288
628	431	301	262	720	266		957	740	769	731	228	615		124	291	114	98	583	578		511	816	445	171	386	44
326	231	222	271	390	341		139	518	181	376	358	551		878	620	331	303	508	655		431	633	306	145	581	377
223	271	220	249	254	531		1005	700	1023	779	545	755		170	455	86	220	494	226		658	613	259	126	758	315
937	343	318	268	246	440		703	731	92	437	444	779		187	216	234	818	474	420		519	805	288	162	539	594
338	345	264	242	454	517		124	434	130	340	583	682		266	250	123	838	645	706		176	666	653	176	593	329
272	244	253	238	330	647		166	502	169	271	552	642		224	353	150	837	456	585		674	675	502	145	926	419
342	259	286	267	369	461		440	563	184	325	623	717		222	340	656	480	642	532		500	834	136	98	414	296
332	240	332	483	312	341		133	210	592	873	390	732		391	285	135	792	374	591		376	418	468	70	645	485
298	265	308	261	359	490		713	737	839	663	457	655		134	218	830	896	560	656		463	555	306	130	592	407
367	254	318	254	462	410		485	536	761	819	512	704		97	291	204	216	941	784		231	329	330	148	464	557
216	253	333	253	266	557		768	685	861	751	554	677		123	213	426	490	579	637		547	730	497	207	572	137
632	418	316	233	344	632		679	787	119	174	509	374		153	376	398	411	632	598		286	703	612	170	429	344
532	424	272	244	353	524		241	443	167	444	556	700		54	247	252	339	616	735		661	246	391	79	747	557
336	226	263	249	608	615		249	452	662	700	510	743		194	194	119	240	565	546		403	476	372	84	533	319
293	290	260	242	406	514		724	699	636	755	760	821		162	357	241	448	594	787		545	681	692	229	530	314
271	221	272	221	279	233		745	632	763	764	472	589		281	439	696	805	514	588		223	542	450	76	773	433
304	228	366	296	365	358		607	557	150	342	468	693		816	638	658	615	431	609		200	866	210	92	720	287
300	239	323	512	556	217		59	408	115	249	150	493		578	502	175	261	717	574		254	807	323	178	786	509
330	246	255	262	353	482		347	551	880	736	448	594		175	296	213	372	649	577		798	829	402	121	569	637
238	241	345	231	506	569		138	315	50	337	393	770		703	556	127	280	564	337		410	646	348	120	925	739
225	235	331	230	216	236		201	598	227	472	357	698		185	443	174	188	815	752		476	564	489	57	574	443
262	268	358	274	250	396		781	737	889	812	383	743		337	327	997	868	519	571		497	888	292	185	504	368
316	252	336	202	450	629		122	418	822	700	369	398		200	381	176	400	548	453		223	753	732	206	575	246
266	223	351	230	458	364		890	635	203	466	521	673		722	570	1023	685	467	544		328	919	626	222	686	248
347	300	302	535	347	631		682	611	108	288	661	765		138	309	174	233	627	554		300	346	563	129	637	296
192	232	389	268	314	450		1023	862	114	360	384	738		210	399	188	265	424	538		287	582	446	149	325	351
696	487	261	243	418	433		734	724	215	296	477	692		160	317	242	276	552	638		621	971	654	338	855	252
338	276	308	245	269	305		824	778	134	338	485	671		208	441	217	338	774	636		767	552	243	65	1023	853
406	213	459	234	282	249		99	501	122	350	249	648		517	436	145	257	743	770		380	373	409	104	587	183
279	273	251	242	558	620		719	647	849	601	433	628		200	393	198	381	457	395		962	664	279	160	571	303
335	508	281	233	224	285		497	400	96	369	229	607		289	377	221	482	483	596		380	818	277	106	569	256
382	317	335	247	322	531		160	351	121	312	155	799		101	313	214	450	509	534		365	297	559	209	691	230
355	250	308	250	362	356		903	785	834	690	494	743		182	388	377	246	416	334		337	331	510	228	792	541
298	254	282	355	289	267		155	494	257	453	649	786		224	254	444	157	443	799		416	706	546	148	506	691
235	240	375	249	376	474		140	421	130	348	463	618		753	544	655	929	507	615		859	495	283	110	792	518
394	199	335	266	314	510		147	597	749	831	800	831		214	533	481	861	652	740		562	722	689	127	722	316
230	212	524	513	331	540		882	715	143	391	477	751		79	266	106	250	730	528		223	582	557	221	586	273
389	254	302	243	237	229		91	456	978	787	577	744		213	228	396	804	485	286		800	934	383	212	618	373
357	226	255	242	356	309		171	395	168	326	624	739		187	193	389	222	569	546		365	774	608	161	468	435
188	269	368	265	324	225		196	558	149	384	421	636		224	543	122	200	390	351		250	866	682	249	467	247
141	244	351	197	251	362		385	613	778	765	288	629		187	425	870	908	606	542		263	463	513	239	661	305
362	234	271	210	212	271		856	792	138	397	276	692		181	376	466	196	574	644		415	629	622	189	516	304
380	440	371	262	335	491		208	478	124	403	891	925		430	459	779	259	520	518		879	769	538	197	293	373
237	327	590	555	296	527		97	409	251	335	605	728		434	554	464	360	621	676		658	902	407	219	717	352
281	219	327	462	280	399		798	557	170	331	353	592		80	159	413	334	673	596		891	1023	617	119	481	196
314	550	326	245	392	522		922	675	180	343	566	645		204	341	100	276	449	514		298	871	445	246	588	349
380	281	340	250	268	482		608	266	173	276	553	717		848	543	177	252	505	464		192	479	272	209	583	423
314	262	328	209	349	300		963	741	151	435	312	759		64	254	160	186	441	572		447	577	529	122	433	457
232	240	347	486	442	562		92	365	888	795	577	673		195	142	92	189	525	550		447	703	224	79	546	323
304	251	236	207	202	590		1023	917	841	797	467	635		209	434	439	720	620	610		251	484	338	104	479	239
242	214	224	255	336	347		243	683	114	349	667	699		546	486	925	665	456	445		327	486	189	133	418	340
364	263	309	311	260	573		187	459	145	278	417	785		297	340	150	229	571	663		467	470	691	207	671	452
235	230	313	277	347	350		822	623	111	284	414	701		193	383	203	320	389	536		354	653	654	302	674	229
349	341	390	248	374	535		168	604	98	344	606	670		296	505	174	208	646	636		875	748	444	221	368	568
325	246	303	239	282	449		136	207	188	377	522	597		220	303	218	435	623	688		659	655	596	395	524	261
302	267	439	635	267	471		159	403	135	462	357	696		225	88	327	680	583	591		367	843	397	229	795	274
175	288	229	248	270	246		385	671	544	807	620	726		330	377	152	292	671	737		910	895	531	135	645	399
329	254	297	253	369	298		661	635	936	840	546	735		652	641	203	187	422	531		643	512	528	207	645	379
439	226	258	221	344	247		90	333	116	362	311	671		208	303	202	405	625	561		228	698	472	144	423	366
373	261	342	244	617	624		111	273	57	307	404	747		587	460	487	293	535	577		203	759	433	206	609	394
293	256	232	267	424	563		1009	822	230	314	398	692		769	449	115	338	370	648		827	849	461	272	696	478
731	338	295	249	310	515		146	383	706	777	556	679		822	470	676	891	439	513		502	913	248	42	521	280
253	238	262	212	243	261		923	725	125	388	519	624		187	290	267	844	301	511		507	900	566	135	891	298
381	309	208	241	316	508		564	447	109	310	664	699		617	526	1023	938	563	425		482	766	398	277	612	288
303	254	368	238	298	516		812	670	158	394	344	736		289	333	707	651	962	249		316	787	542	246	620	229
331	260	343	260	374	387		1023	772	146	300	415	629		823	596	443	322	591	716		514	901	387	182	534	415
361	252	322	239	329	416		759	642	793	812	420	704		179	320	447	478	472	624		818	643	562	132	555	411
291	335	278	204	280	503		687	639	166	438	532	727		853	620	164	316	1023	745		622	480	632	206	641	432
311	269	230	224	373	659		522	641	629	772	442	817		196	285	373	454	529	576		886	892	505	89	486	214
316	341	263	231	371	548		129	276	112	227	340	654		124	374	271	433	647	389		945	685	448	131	515	403
212	258	306	267	289	247		718	697	100	423	724	684		17	438	416	331	460	245		982	954	340	131	495	290
249	368	231	271	378	498		558	604	152	294	443	344		217	275	414	402	813	636		277	687	418	125	772	275
255	236	384	283	265	582		307	624	177	296	387	603		606	513	123	373	499	261		511	951	310	178	745	545
354	256	316	247	309	231		883	195	917	830	537	608		182	366	210	277	500	605		325	686	349	163	480	479
311	279	366	296	420	504		844	770	539	681	284	605		520	465	277	342	561	535		624	897	330	147	582	270
252	252	309	230	282	509		128	570	190	391	477	696		106	412	188	265	492	596		680	758	623	141	504	305
267	212	288	240	357	555		665	674	157	381	589	400		902	608	315	394	584	472		266	780	587	194	681	450
436	262	292	235	354	585		161	493	158	332	406	697		119	295	201	261	563	673		581	534	650	229	695	456
292	283	258	225	349	355		368	451	136	379	389	292		115	344	207	325	397	451		214	737	590	224	506	383
356	212	269	282	310	282		656	607	164	205	463	704		160	340	214	237	532	733		615	362	468	113	693	255
373	345	479	333	615	493		676	541	142	338	370	680		226	465	223	264	392	263		649	774	301	140	736	495
355	483	264	265	236	246		265	565	222	499	406	771		588	724	500	603	610	591		945	847	488	234	834	640
305	214	297	219	409	541		803	646	122	634	444	655		133	165	261	178	408	602		516	854	434	147	646	357
384	241	265	350	475	484		868	270	83	373	343	628		181	270	919	819	432	623		219	866	596	304	629	438
272	234	363	219	399	253		876	725	902	725	384	740		84	285	260	567	514	577		368	495	613	279	612	206
318	229	270	214	314	264		176	479	138	415	516	703		685	413	97	603	789	290		847	984	337	108	521	397
279	251	318	228	401	280		111	424	855	688	384	721		755	642	184	385	532	577		791	870	712	186	777	473
507	276	271	223	343	470		146	489	997	361	420	712		142	191	706	750	532	607		462	878	428	113	461	317
352	288	306	244	388	423		862	696	40	285	481	458		110	311	203	333	528	679		669	752	708	118	671	269
209	236	285	318	282	433		212	222	128	345	636	749		54	373	262	284	650	480		225	404	494	143	591	481
254	314	266	248	234	503		922	726	207	436	401	708		165	270	671	416	481	461		359	836	333	146	519	309
357	253	344	237	201	635		293	502	835	623	495	686		136	366	54	308	623	626		437	933	561	81	576	286
822	467	754	605	358	515		810	764	573	685	319	377		191	289	404	519	327	420		690	627	538	135	658	527
335	263	387	254	362	291		974	789	100	296	498	811		95	433	518	838	653	556		297	545	635	263	498	211
186	250	266	232	259	237		795	703	954	821	452	751		128	256	52	829	476	593		670	348	421	107	555	306
639	427	227	263	247	292		96	352	702	812	512	683		200	429	140	254	430	559		502	429	379	197	644	692
296	242	355	252	346	520		519	511	885	781	493	634		246	322	570	620	564	704		592	886	396	211	439	215
329	232	273	233	258	487		165	329	857	818	527	756		172	294	132	260	747	666		331	878	225	123	453	207
310	293	377	260	317	442		170	396	799	780	478	672		237	454	209	380	445	413		525	843	417	99	609	336
326	238	247	265	296	454		865	720	110	370	578	698		689	505	157	306	630	680		387	703	525	221	452	308
308	274	295	269	623	326		867	689	946	730	411	352		286	450	291	365	371	586		919	930	488	159	538	374
405	317	338	227	186	294		494	584	66	337	457	863		161	389	415	254	467	568		278	575	333	188	452	558
356	228	273	273	413	407		234	339	83	412	501	334		201	252	183	532	374	494		295	928	755	224	471	366
245	259	265	254	374	560		185	389	733	825	386	336		145	253	115	248	689	730		664	761	477	92	632	402
1023	415	315	237	632	442		422	641	189	412	671	791		442	160	494	859	631	652		314	253	545	112	729	408
251	263	364	247	236	474		191	352	130	293	418	746		777	413	111	246	450	608		633	712	491	105	246	205
325	249	329	225	412	539		775	702	90	196	391	657		213	483	114	433	500	556		268	671	365	82	586	258
298	210	367	238	285	472		895	733	884	629	629	761		202	294	211	506	619	591		543	701	433	106	537	243
275	306	220	357	337	260		832	763	799	471	777	861		190	433	424	428	524	520		485	760	455	176	658	368
347	223	350	264	368	466		813	702	67	346	472	774		162	254	348	403	697	543		890	956	516	132	724	315
297	257	339	206	620	483		767	663	79	310	541	682		247	372	203	347	567	638		399	542	593	212	454	99
858	588	258	265	320	346		871	699	171	395	630	796		152	203	178	303	608	498		636	533	608	190	680	401
236	220	304	256	210	445		147	325	127	346	577	746		256	391	762	786	543	566		286	428	635	76	382	406
639	372	319	252	204	663		894	779	101	342	615	785		131	258	76	334	643	729		412	402	550	235	779	430
283	318	317	245	276	290		838	699	94	341	633	650		1014	601	231	352	417	495		274	576	348	185	475	352
230	246	310	631	313	508		318	570	170	313	156	635		223	226	597	926	615	608		773	766	460	153	670	441
300	310	247	242	285	369		839	739	645	818	504	700		206	456	209	313	520	478		430	583	205	150	735	445
338	230	259	228	354	490		819	732	140	399	470	721		181	345	849	744	465	464		546	652	234	218	624	293
251	263	371	250	403	481		906	825	168	251	51	585		768	477	601	591	731	636		252	995	533	93	725	384
223	224	297	211	295	388		105	353	73	227	241	640		290	409	254	488	290	454		504	818	560	46	579	244
253	219	220	268	288	233		528	582	621	770	366	741		235	473	222	422	507	607		305	783	448	126	550	431
350	361	229	200	325	398		805	675	211	451	576	755		262	408	327	425	538	628		584	828	496	141	536	358
285	208	258	259	306	319		108	323	99	315	675	668		105	316	200	257	566	553		746	688	533	265	616	302
330	227	344	244	374	507		56	296	154	418	620	455		258	283	610	372	613	618		361	655	495	141	573	308
276	239	337	267	306	339		106	613	83	324	272	679		239	263	491	329	457	523		575	746	515	197	715	591
284	227	357	248	324	567		920	746	154	465	412	697		338	382	543	587	375	402		712	631	266	147	580	392
347	270	271	239	280	338		755	659	234	409	682	733		116	264	202	393	337	370		381	691	304	143	605	211
327	326	323	258	395	446		40	399	905	705	791	449		173	461	77	442	581	639		748	885	514	257	432	200
332	235	337	235	340	348		121	305	636	779	918	949		194	253	205	818	305	578		559	927	412	99	642	751
388	550	334	206	305	533		163	256	148	426	545	764		225	226	429	411	379	544		172	675	320	179	588	541
312	399	233	231	329	387		599	658	99	260	419	846		721	490	341	782	247	516		551	768	146	258	782	448
285	249	587	617	278	549		112	344	139	341	600	747		208	306	614	816	499	606		456	873	690	209	452	335
321	220	378	253	296	484		170	274	646	774	587	861		930	709	113	229	920	843		462	553	595	211	777	347
343	234	358	237	222	539		948	777	184	364	609	868		104	405	298	267	687	601		800	670	290	131	602	460
312	251	296	232	321	533		911	805	841	723	442	710		187	200	68	826	523	702		564	780	555	153	720	275
231	208	152	227	450	488		474	499	154	416	591	750		453	394	378	445	410	287		663	963	514	128	638	410
373	216	351	260	285	266		122	529	109	351	595	589		238	373	789	814	614	664		313	557	393	69	312	256
795	522	187	231	585	423		940	671	175	408	427	743		188	397	130	478	396	636		666	869	503	134	751	533
270	247	291	198	292	515		407	749	113	378	861	856		706	503	426	353	614	506		391	833	461	138	553	307
272	328	287	225	591	642		814	747	526	651	391	788		217	306	187	345	383	607		305	445	581	138	461	287
391	370	318	279	653	615		798	670	136	324	438	740		297	553	175	536	606	577		378	649	394	142	501	265
369	532	319	229	297	554		110	344	147	209	426	735		298	287	106	202	516	598		925	529	354	74	371	392
200	211	235	234	335	397		119	470	704	778	463	741		271	422	192	371	647	804		223	254	371	154	435	400
388	708	328	279	363	605		249	499	186	385	516	549		239	303	266	371	202	784		200	554	287	166	569	322
366	349	222	504	331	532		134	331	632	757	404	700		242	391	127	399	426	505		348	529	393	144	742	386
552	541	443	250	278	499		54	342	767	764	243	662		196	296	139	131	410	533		252	785	491	127	388	373
748	626	330	330	428	362		838	721	839	711	567	709		242	382	131	435	507	249		418	648	578	276	687	449
384	224	271	273	239	544		92	329	184	345	762	719		194	198	319	407	676	578		640	867	726	297	668	383
422	478	350	254	534	476		480	590	170	456	664	755		152	238	106	293	509	662		337	763	375	108	459	492
297	231	333	269	228	545		700	644	957	900	591	692		132	206	123	348	652	711		730	649	157	111	869	349
354	440	272	224	441	396		116	347	675	803	645	771		786	613	112	187	507	495		778	976	441	105	590	344
268	257	242	239	236	361		121	305	914	449	418	647		100	371	580	780	625	634		942	873	241	135	453	229
304	199	439	542	413	373		476	676	174	447	476	668		125	447	202	280	266	434		765	674	334	72	742	662
272	253	221	234	296	281		122	322	142	360	424	634		734	504	282	370	570	714		685	561	623	185	643	646
523	510	307	220	328	288		83	470	878	432	341	642		165	287	696	872	823	843		619	721	347	158	625	401
236	257	310	261	512	501		715	385	149	464	146	617		199	427	163	399	739	776		426	635	412	217	539	354
343	362	279	257	558	444		67	283	56	340	375	678		320	338	206	272	620	470		648	328	444	208	499	338
321	240	350	206	458	603		673	623	200	623	398	666		341	376	976	887	587	600		818	802	320	242	453	226
494	236	339	258	359	355		743	615	117	380	295	512		338	296	424	469	420	487		479	714	632	170	759	306
294	222	356	243	325	551		680	611	909	678	415	776		266	397	948	845	772	771		371	809	668	168	501	310
312	335	261	241	285	552		815	775	147	343	395	665		135	334	0	389	596	666		857	909	622	121	598	322
312	248	231	210	291	381		738	630	727	811	611	769		323	356	910	572	472	349		234	822	424	139	723	423
333	271	301	253	347	255		524	610	170	439	292	637		110	459	163	422	397	758		220	551	475	87	906	304
358	220	338	244	198	457		145	345	73	335	273	412		835	535	342	402	548	527		757	711	393	121	809	477
320	354	302	264	272	376		218	374	148	349	425	724		162	172	578	834	626	640		538	977	457	114	777	396
335	258	237	281	538	382		758	631	751	536	730	790		228	453	182	420	490	592		564	760	343	123	540	344
204	230	280	246	495	543		153	369	398	449	417	673		238	385	148	252	399	358		286	552	324	161	565	374
217	239	235	235	312	461		368	579	114	329	283	615		918	603	234	353	600	466		350	440	102	174	687	175
211	302	307	271	384	488		119	410	188	514	578	655		86	324	115	328	472	551		387	727	633	248	634	307
602	378	304	238	332	355		71	542	213	383	978	553		268	322	124	465	784	746		543	274	336	95	702	407
223	224	275	234	250	431		257	546	158	363	736	770		190	257	529	291	425	633		638	674	252	232	552	474
585	356	360	238	293	369		93	212	101	304	341	728		178	434	497	877	466	460		876	745	490	93	377	366
550	236	356	280	332	404		689	530	131	389	129	660		593	299	335	406	574	659		239	642	629	307	683	303
448	335	307	210	329	420		732	615	107	401	517	396		245	355	350	820	581	597		885	955	494	191	452	342
328	344	342	223	301	374		114	336	96	320	741	783		215	330	408	289	372	277		475	791	211	125	647	257
364	229	386	625	381	487		72	169	859	728	361	608		152	254	425	314	436	585		500	318	518	150	538	299
278	243	334	263	483	632		211	416	115	393	644	717		162	262	579	514	514	352		441	709	387	141	625	627
391	357	410	241	222	520		702	651	114	334	633	671		225	427	128	261	680	355		114	398	476	241	593	298
353	250	242	246	580	240		898	688	76	356	414	702		188	467	139	189	715	458		1023	961	413	161	509	353
266	267	247	227	246	495		159	393	149	374	236	656		1023	763	164	481	457	509		348	469	240	128	747	613
363	253	252	222	287	231		173	371	840	732	606	644		203	333	424	329	413	654		568	938	328	118	745	457
219	254	648	608	268	273		941	514	81	279	647	756		968	580	238	741	399	597		337	522	553	288	825	311
250	295	277	244	260	528		539	718	819	789	355	361		150	433	529	820	455	396		666	751	379	237	783	778
359	251	191	256	271	537		777	587	159	362	417	595		197	393	261	191	257	541		523	805	644	280	334	335
321	260	325	238	154	276		940	752	780	807	241	641		679	428	252	329	182	442		733	455	224	110	616	368
337	271	272	230	264	270		703	715	55	251	517	739		611	433	312	286	409	430		834	664	582	157	632	352
205	233	253	249	373	253		558	663	103	372	743	735		411	647	180	447	676	578		813	668	611	173	591	466
208	271	284	295	337	476		753	727	139	392	573	671		67	177	682	532	565	255		359	482	711	64	482	299
369	317	219	235	362	414		861	591	198	490	128	635		151	278	215	474	444	599		597	600	517	111	466	294
335	268	251	236	323	361		759	615	781	683	447	588		98	297	535	674	494	695		748	731	456	162	203	315
395	246	265	413	287	613		913	670	105	280	643	659		769	273	211	366	466	635		700	731	684	298	501	252
403	231	221	354	283	477		140	425	754	810	443	694		133	252	152	246	822	324		307	738	219	112	722	283
224	231	325	237	368	413		837	691	120	370	675	763		106	261	362	241	568	389		227	538	390	190	631	280
541	284	388	584	348	441		141	552	103	297	236	699		149	261	341	438	499	176		384	510	640	253	323	358
524	285	296	233	307	377		138	438	85	251	376	317		195	618	310	361	435	616		220	551	392	185	695	274
307	239	269	219	764	265		151	290	805	783	302	730		94	378	302	813	640	561		319	403	252	84	652	450
325	249	276	245	233	269		112	321	960	797	583	768		163	401	397	411	456	574		389	595	555	320	469	254
380	253	253	333	242	348		950	711	135	510	705	841		624	470	120	182	537	648		436	607	481	92	653	404
306	249	380	327	346	370		158	440	191	401	350	712		157	456	279	535	792	671		838	877	523	68	587	385
260	284	230	254	325	210		682	649	240	410	533	748		172	204	408	809	382	424		646	357	518	125	353	503
292	249	383	250	311	265		164	410	122	376	267	677		853	365	182	317	554	595		693	776	93	147	433	256
417	326	291	278	362	388		89	350	948	765	500	737		165	262	534	557	668	763		641	847	612	188	533	373
375	247	390	586	337	272		717	657	103	204	758	755		317	212	150	341	437	562		298	674	637	393	582	352
341	319	341	219	387	388		829	660	114	340	736	770		645	287	429	787	211	575		179	455	592	68	568	262
245	290	402	566	324	352		558	579	146	410	531	423		240	344	159	299	490	594		686	874	103	69	806	390
212	252	287	246	253	507		655	568	229	460	226	605		207	289	718	371	394	610		484	744	674	193	513	407
279	244	339	229	261	415		151	305	170	394	554	683		200	345	151	352	541	641		427	539	554	56	627	292
285	206	246	239	399	341		758	689	136	270	497	633		154	344	177	247	848	552		483	658	346	211	601	349
244	251	403	264	294	333		117	334	165	374	440	605		205	292	182	406	572	684		249	675	338	131	595	668
377	273	262	251	238	346		1015	750	125	323	209	654		928	607	183	341	581	686		528	385	296	97	517	430
340	281	602	278	386	266		801	753	282	671	371	694		873	640	504	343	503	561		292	678	298	169	702	594
232	255	217	241	274	636		841	723	95	276	536	249		134	336	594	811	437	576		342	489	373	185	633	333
356	344	330	225	288	479		595	598	134	254	547	690		196	270	136	398	464	623		218	320	542	165	827	774
315	231	274	259	460	463		549	466	114	529	539	766		118	299	1001	905	586	204		534	843	543	235	834	329
226	247	249	243	363	494		110	408	135	293	629	653		193	337	342	343	549	663		255	725	596	104	447	506
293	233	355	243	232	236		681	567	117	412	726	776		256	196	221	302	491	533		962	738	883	415	668	487
357	384	316	245	320	408		138	253	93	333	470	730		205	399	327	433	602	541		573	540	525	123	689	337
326	207	251	231	416	474		877	770	114	293	335	683		891	703	187	436	420	571		908	944	299	111	642	315
440	352	325	287	310	546		157	330	141	413	520	668		259	185	377	316	518	711		411	611	536	309	503	217
274	376	312	244	311	445		333	281	140	419	896	745		259	268	556	687	774	530		407	689	429	141	718	414
234	351	209	245	654	514		1023	823	228	426	453	683		162	122	562	751	643	448		263	670	484	119	617	555
262	255	248	229	310	503		80	204	85	300	500	743		213	422	359	348	401	460		216	267	396	132	773	302
430	446	315	210	352	587		777	724	94	278	481	739		257	243	608	829	429	503		790	920	573	216	598	408
271	233	253	240	400	558		111	312	196	340	523	728		197	264	362	322	467	482		329	506	684	280	693	398
248	226	490	467	326	412		424	648	831	831	372	692		175	257	198	854	491	554		250	759	516	98	437	316
579	498	349	412	330	330		592	641	112	309	403	650		228	272	367	265	379	546		437	565	199	110	785	637
276	240	336	358	276	320		927	684	137	472	528	739		156	153	205	490	621	316		664	681	596	207	647	588
671	407	244	212	642	589		47	370	133	321	574	738		172	179	1000	881	443	507		328	239	112	85	740	319
525	453	211	243	274	496		440	413	126	316	651	750		131	175	63	374	402	618		701	532	429	75	570	290
358	438	297	247	324	497		111	247	177	369	561	613		92	276	472	826	531	412		393	713	353	130	376	261
242	345	322	259	397	528		706	680	230	539	664	803		222	362	369	320	319	514		180	758	583	222	676	339
321	231	270	274	353	237		191	407	196	373	762	866		234	417	108	252	652	684		473	928	392	109	688	351
268	368	316	229	335	305		157	376	171	365	566	729		125	256	200	369	512	537		679	399	558	204	536	400
317	245	292	244	270	505		704	618	138	323	666	635		266	297	160	348	266	303		383	755	582	139	615	379
351	349	346	261	617	594		725	751	204	506	561	751		887	594	299	331	550	596		376	701	531	111	424	331
370	267	301	303	345	329		928	584	827	800	502	661		255	418	218	400	593	587		747	773	398	78	629	233
355	272	281	562	653	506		843	784	812	779	604	676		138	349	281	323	426	524		254	616	297	144	493	255
340	289	385	246	309	494		110	198	131	362	181	525		830	451	363	449	668	716		862	755	668	108	797	359
391	426	250	246	327	333		99	356	174	345	569	810		218	310	419	371	632	684		226	478	589	118	553	429
199	265	361	253	272	246		672	644	170	278	698	648		227	446	87	162	998	846		343	876	527	187	349	393
320	243	224	606	270	651		305	534	154	394	321	582		211	478	433	432	433	495		909	948	579	130	387	309
208	247	295	264	341	532		169	351	189	496	693	731		238	330	190	79	589	580		488	719	225	181	595	290
273	249	296	253	471	580		907	869	102	370	622	688		116	396	188	243	414	532		551	890	537	288	575	496
256	234	271	533	777	257		545	570	916	862	420	684		727	602	966	867	397	381		672	504	464	167	615	270
456	272	360	252	276	261		804	711	141	346	857	788		147	506	149	341	407	598		890	313	471	127	602	232
233	256	284	216	265	592		88	389	858	811	206	666		256	298	60	342	418	459		364	416	462	222	791	317
257	240	283	282	251	342		608	597	84	326	481	726		267	368	183	294	421	570		1023	905	636	324	734	332
371	249	269	226	402	607		371	577	103	401	594	663		805	575	123	272	502	611		482	698	397	117	335	299
283	241	305	224	133	553		877	725	141	337	400	732		135	434	245	245	666	277		169	549	847	65	516	265
464	310	332	254	338	328		426	605	179	286	222	693		209	365	270	290	580	567		593	532	174	152	698	529
148	330	317	346	556	339		114	498	212	430	384	521		154	303	155	270	550	609		878	889	531	255	713	704
345	243	345	385	214	240		184	247	120	271	372	688		211	258	218	393	589	682		1023	858	355	86	599	510
446	264	356	259	179	413		106	306	110	349	407	638		251	419	177	425	476	201		623	684	510	243	529	309
231	233	236	238	543	248		809	711	165	357	523	579		756	613	325	361	528	649		530	705	157	131	495	384
281	221	277	222	418	514		672	611	22	378	267	642		817	473	392	145	540	203		1023	888	563	111	833	432
743	748	366	273	226	416		108	192	88	369	321	602		293	357	664	857	673	612		388	643	348	193	711	400
332	224	240	252	282	602		807	497	141	327	518	770		305	356	190	239	560	725		279	658	659	102	625	385
310	214	283	237	202	302		163	564	113	290	351	685		115	221	343	351	545	328		755	789	676	227	805	451
232	241	238	372	309	447		525	678	199	477	660	787		553	368	91	155	471	446		657	585	704	147	554	316
311	316	298	266	296	374		247	389	119	258	537	716		237	379	130	340	570	596		387	382	478	87	495	564
271	217	252	291	464	550		677	766	211	529	460	667		183	316	161	341	671	678		788	617	624	124	428	242
416	242	231	257	255	255		647	729	372	395	743	738		344	357	858	869	609	682		373	405	233	100	936	671
265	270	279	245	374	348		729	641	971	379	382	584		206	322	160	325	670	647		749	1023	260	94	534	245
781	414	354	243	233	531		876	779	84	387	461	732		91	128	147	335	650	650		386	783	777	241	569	279
455	352	278	248	346	240		603	787	84	399	922	820		584	427	314	349	464	554		358	390	699	129	549	346
250	302	330	202	304	520		626	529	407	662	425	715		536	409	159	784	714	319		867	721	702	117	353	356
305	252	302	229	233	277		625	791	136	637	267	617		203	253	155	236	438	551		272	761	245	282	471	221
259	223	342	249	214	535		793	586	559	417	478	761		795	539	184	692	747	754		257	301	265	239	712	438
362	236	278	208	313	511		889	640	107	346	662	769		892	668	105	288	539	517		673	519	268	143	1023	709
192	397	139	257	300	356		150	375	682	789	528	703		267	413	742	810	613	509		450	835	196	156	836	340
312	311	333	244	309	416		92	452	243	508	234	633		116	312	230	228	560	716		873	969	584	337	394	288
312	240	263	212	563	624		1023	589	12	284	486	692		205	279	234	345	668	718		252	864	530	146	604	455
344	299	321	213	299	616		521	441	169	324	391	768		163	175	167	791	469	668		359	403	329	105	343	260
363	381	423	229	216	356		158	289	911	737	578	757		926	675	1015	889	644	686		772	749	562	220	488	320
529	559	306	578	297	482		387	520	104	405	400	619		754	410	198	310	204	249		829	853	214	77	581	473
241	233	274	257	478	536		935	707	124	282	669	812		120	347	154	282	638	617		219	724	569	104	613	563
305	236	265	216	189	598		139	380	54	274	269	646		146	420	160	280	725	728		263	864	657	93	647	275
301	255	321	228	268	278		180	562	840	671	337	615		850	529	289	222	679	706		759	813	473	120	625	331
308	234	264	245	243	265		620	525	840	688	406	734		218	461	298	421	509	594		871	133	415	158	480	481
340	363	263	407	266	486		988	791	76	278	345	678		230	293	240	746	614	763		583	770	403	127	683	265
225	326	275	241	427	545		852	743	137	257	572	697		188	315	505	433	593	143		380	515	662	144	446	505
701	269	353	255	150	486		636	550	169	395	703	760		157	311	893	812	464	476		804	791	589	152	616	408
290	243	336	213	583	619		648	413	235	370	305	658		217	375	930	670	593	655		470	930	221	216	678	274
338	264	259	246	298	509		937	799	473	777	483	680		221	397	157	244	536	376		866	845	583	58	462	251
253	218	278	246	347	516		578	632	724	793	690	774		74	171	167	390	725	786		220	845	521	202	520	94
343	242	629	514	230	592		250	413	122	396	421	551		158	440	162	866	683	650		246	338	488	97	411	270
246	215	271	246	645	579		867	671	58	446	506	782		200	277	163	299	566	564		651	334	453	291	737	306
428	332	430	377	186	371		156	284	557	746	357	733		164	402	208	554	476	603		329	377	536	248	817	514
369	235	205	252	271	266		115	339	1023	816	248	645		146	183	126	328	468	392		447	389	309	70	814	436
289	253	237	249	348	503		481	552	113	322	691	704		253	370	903	777	308	446		604	696	442	99	657	352
320	268	386	243	231	251		490	380	474	645	382	467		217	401	248	236	490	607		773	910	415	187	642	214
356	276	307	215	707	602		812	769	93	274	623	747		168	402	593	303	492	659		671	962	439	208	370	413
313	241	261	237	481	365		83	319	261	454	513	726		160	324	116	431	510	584		303	650	572	203	680	285
330	235	314	236	283	436		919	779	602	765	344	674		1023	740	145	210	541	550		462	356	495	140	330	413
304	361	243	221	294	454		119	300	116	226	404	708		189	360	293	442	272	578		706	780	479	195	793	261
365	580	376	257	371	463		862	749	815	765	425	665		209	369	102	383	436	662		544	664	521	74	520	354
257	222	277	243	465	748		842	745	140	379	507	802		109	159	154	372	547	273		322	472	312	126	568	425
241	447	362	267	273	280		183	325	91	385	366	704		109	260	169	184	727	637		238	657	737	143	698	277
373	232	345	272	271	372		1012	664	155	395	377	680		942	653	380	316	588	646		562	816	447	78	738	574
308	245	272	255	348	586		231	420	63	274	395	629		80	181	106	680	354	504		822	885	585	204	456	371
314	226	344	238	435	508		905	704	704	776	484	624		626	559	131	143	459	501		228	969	525	138	660	150
347	209	268	230	333	497		710	559	70	220	418	733		112	243	577	810	548	478		503	837	600	294	555	475
352	235	313	247	437	437		179	376	98	318	854	718		793	501	213	435	491	382		624	957	388	145	558	502
839	594	287	227	305	439		528	662	923	828	541	713		137	321	511	605	530	571		656	730	353	110	695	227
326	229	179	229	335	456		801	676	917	842	364	644		210	381	57	214	647	586		815	737	660	170	531	281
317	336	347	236	330	441		544	590	617	687	735	811		187	527	149	455	669	582		375	839	590	257	500	211
361	262	250	241	358	386		195	552	198	425	597	790		801	674	283	358	523	779		323	479	264	157	779	412
517	446	318	250	402	523		851	702	145	301	526	776		243	363	402	396	338	459		400	762	391	166	639	442
251	457	296	245	238	306		147	376	702	807	327	647		679	275	499	399	567	591		266	506	482	212	532	284
314	231	355	310	349	392		562	287	102	409	802	799		336	370	792	300	461	578		681	609	557	133	650	427
340	252	257	253	511	577		163	303	130	537	234	510		262	433	480	342	556	581		903	859	196	112	671	425
475	411	364	223	416	352		79	295	186	335	668	714		149	324	251	303	834	675		465	567	433	96	551	258
330	301	235	226	387	544		764	657	96	345	602	735		227	499	107	248	698	542		324	332	539	193	606	338
249	236	288	407	586	657		850	778	634	732	440	831		69	273	186	304	377	518		233	447	218	111	643	577
456	559	349	250	183	363		417	759	894	725	456	632		76	178	644	823	615	647		410	171	483	231	732	341
296	366	249	295	312	584		597	594	113	307	289	654		223	431	422	717	331	805		949	847	599	230	734	319
290	235	211	224	334	580		868	672	134	435	184	673		620	479	630	781	415	453		552	823	714	143	1023	561
301	397	229	246	199	415		808	766	107	420	194	695		236	445	348	323	500	705		520	705	223	218	582	265
289	206	383	251	565	700		735	725	99	403	505	750		147	334	242	799	482	456		503	537	184	93	520	264
362	231	330	566	320	340		889	707	826	806	366	675		200	268	66	327	421	299		628	833	411	67	558	348
305	231	338	250	370	548		220	378	581	781	324	713		179	493	194	359	631	489		551	712	498	232	707	632
295	235	288	261	290	269		302	496	168	406	586	715		177	344	197	358	433	520		740	697	540	161	593	414
253	231	310	262	520	564		578	726	149	343	405	699		269	484	204	478	403	325		479	609	162	152	567	298
417	274	377	390	308	297		143	390	119	488	466	712		288	391	138	432	830	160		622	725	637	153	692	470
551	203	311	235	254	577		893	742	828	771	280	594		147	333	660	537	491	392		873	865	474	119	243	273
187	235	258	212	302	352		135	367	870	687	639	711		276	207	233	349	492	501		345	739	296	213	566	348
699	571	310	226	353	464		744	717	153	397	627	638		242	196	266	314	349	602		292	579	601	156	574	253
256	266	332	263	247	465		500	435	134	311	393	648		603	451	590	856	540	687		836	727	346	194	482	566
414	621	283	267	406	531		881	793	117	469	429	560		184	280	152	340	670	635		602	718	371	129	669	267
366	220	358	247	434	576		287	641	631	807	206	687		286	372	171	217	534	565		540	351	680	320	743	401
886	678	373	241	367	250		798	662	339	388	324	587		233	412	160	209	491	357		720	818	499	114	585	281
295	292	244	245	256	519		162	496	771	656	461	694		228	442	150	376	791	550		590	944	404	86	370	427
372	332	449	460	584	533		743	634	151	393	528	676		258	99	137	326	524	580		410	380	210	125	461	349
319	350	335	503	658	584		630	653	222	451	61	700		171	100	341	375	597	619		299	497	537	214	764	159
344	255	192	261	175	543		936	713	278	589	159	630		573	475	1023	876	452	466		585	596	370	170	788	629
363	287	228	272	318	257		896	689	149	297	635	707		146	267	102	304	346	449		840	306	515	81	670	309
295	294	541	539	200	554		635	682	855	804	654	736		167	213	147	195	216	265		609	331	352	136	807	219
390	515	266	232	441	431		131	328	851	717	583	715		756	385	141	242	505	615		656	789	591	310	725	288
320	254	252	240	335	578		137	303	141	272	237	486		278	458	521	387	475	681		217	357	393	121	723	234
239	226	341	245	439	276		103	357	717	690	408	593		789	571	270	122	890	532		282	627	245	75	553	330
443	608	230	211	311	235		108	279	1023	759	600	726		221	134	145	254	655	625		781	666	368	127	655	340
397	470	280	247	295	391		861	762	751	776	541	690		175	387	523	800	386	593		201	359	572	115	310	416
481	612	399	275	260	417		135	291	783	693	165	608		149	364	160	414	281	496		837	954	729	349	608	336
305	220	300	226	538	671		645	633	97	301	426	780		169	395	416	485	495	424		785	909	217	161	706	347
594	294	275	223	273	301		146	416	178	438	195	632		146	214	560	373	248	420		709	865	457	80	608	428
310	242	261	253	317	530		895	724	87	320	209	702		173	196	230	487	533	297		256	673	550	183	1023	766
189	249	228	224	342	602		895	823	837	745	495	686		80	223	616	840	527	568		684	797	243	113	516	607
257	498	256	220	417	482		786	642	137	345	693	796		203	259	160	299	662	715		606	461	488	345	533	218
274	282	288	285	353	523		85	290	155	306	530	781		176	392	310	894	363	298		289	281	448	40	683	469
284	440	213	255	436	504		856	779	104	227	442	671		217	279	144	184	537	614		591	749	568	203	689	321
451	521	369	499	326	327		690	537	237	712	379	588		556	322	186	364	672	806		332	840	305	172	593	281
271	209	326	648	344	541		794	690	961	783	736	753		158	383	424	368	583	643		880	889	613	192	249	290
308	257	302	273	325	267		83	625	383	494	526	720		655	559	191	439	277	600		815	753	552	164	708	221
454	587	303	276	337	559		888	710	170	328	328	706		148	369	97	414	424	658		860	798	398	106	741	506
323	257	271	411	350	354		98	355	69	359	362	757		118	287	203	420	683	695		299	960	437	192	433	402
332	359	326	219	270	376		107	359	497	790	679	404		212	490	327	55	458	571		462	612	285	93	785	325
308	387	354	238	368	557		252	462	221	367	642	718		153	476	567	472	624	665		1023	735	262	112	634	402
651	343	383	235	228	552		207	405	111	397	446	680		103	224	172	292	282	854		990	872	233	133	388	488
368	334	235	228	221	430		805	704	1005	847	344	690		141	367	726	888	405	587		699	716	290	143	545	416
396	216	366	255	361	384		158	411	801	795	462	664		134	447	356	313	621	664		350	552	501	126	674	426
453	346	308	264	186	316		911	695	140	460	641	784		219	266	131	234	624	652		346	527	591	93	607	275
239	251	264	231	320	231		130	168	283	709	407	651		96	330	647	816	581	654		202	824	877	183	293	360
222	277	298	434	207	445		658	633	171	341	803	900		194	370	143	843	226	496		843	645	448	134	796	401
356	252	335	251	251	578		158	394	115	321	696	727		183	432	849	901	569	547		516	900	457	90	666	471
343	319	285	245	474	419		956	819	88	317	485	748		629	548	440	345	552	567		432	488	445	148	462	367
285	234	253	258	173	324		577	537	157	423	407	695		186	373	172	440	625	609		580	919	452	216	482	360
210	266	383	509	471	408		658	625	866	722	472	332		257	287	145	395	521	601		861	937	480	143	596	271
359	212	259	260	266	547		765	731	234	384	527	785		429	388	841	838	462	500		357	694	683	279	587	361
250	244	386	244	319	349		794	646	229	451	608	816		541	479	142	271	522	454		293	705	393	122	473	215
327	255	245	208	343	669		835	616	773	859	388	675		242	449	167	345	616	816		439	700	587	136	391	402
298	254	376	262	352	540		653	555	118	307	508	644		74	117	164	340	556	590		682	624	613	156	734	651
255	271	412	265	435	544		517	597	143	384	529	412		784	674	222	205	316	563		224	846	555	167	670	569
282	219	226	253	365	539		743	393	637	855	618	750		862	616	218	370	545	650		264	477	498	182	661	320
343	241	231	246	209	457		646	650	931	901	579	386		71	130	189	450	501	667		280	413	631	134	896	356
777	478	320	230	312	445		954	688	136	392	485	625		481	411	284	340	497	616		583	532	247	208	591	277
352	252	371	249	191	518		791	692	80	368	477	694		295	350	503	804	372	412		666	843	592	297	563	470
943	225	345	266	339	328		730	752	112	456	495	762		177	356	87	251	498	682		884	781	473	126	612	160
360	568	353	223	244	455		141	416	139	423	616	781		93	341	321	538	487	561		544	440	239	96	635	233
269	231	254	221	279	482		79	317	260	311	336	295		273	362	328	384	619	641		395	907	438	82	562	242
214	293	333	239	366	500		722	352	764	797	430	591		742	706	960	889	315	425		198	530	408	83	902	369
322	273	353	240	330	244		558	566	836	680	620	796		236	369	218	260	326	614		739	607	432	59	683	344
255	337	343	241	298	295		941	856	844	802	355	747		987	561	207	594	264	321		236	348	436	221	536	387
246	236	312	237	578	375		694	553	138	387	363	782		224	255	706	616	540	729		556	248	239	95	749	748
352	244	304	256	403	457		800	768	116	332	226	729		196	351	647	608	490	477		645	472	386	106	752	470
257	346	246	228	351	250		897	739	149	863	203	690		286	242	173	361	597	654		202	884	223	190	746	455
350	299	131	280	600	478		611	654	89	375	399	659		214	134	125	340	525	617		348	659	293	109	588	429
266	264	263	198	332	440		147	417	100	354	726	858		177	206	918	715	609	574		570	792	610	156	647	287
384	273	336	234	310	275		65	413	826	719	360	777		278	443	248	103	527	703		911	763	554	129	694	598
415	272	287	239	303	461		137	539	102	303	507	688		662	292	155	238	452	562		287	581	566	129	699	288
246	245	348	258	387	469		63	355	706	779	542	523		188	426	95	541	245	279		916	946	535	290	817	449
367	261	276	231	374	536		675	704	47	443	42	470		188	214	933	727	136	264		454	647	601	86	799	305
248	240	217	241	391	558		887	741	53	292	425	618		195	242	1023	874	443	695		462	537	331	98	400	582
271	219	529	277	220	466		958	757	100	273	279	740		531	320	359	342	302	495		896	740	322	113	561	522
273	230	187	239	230	427		106	448	84	371	384	748		210	288	202	303	636	614		219	713	643	127	655	290
241	253	221	277	309	446		297	602	194	339	433	708		704	600	178	435	686	638		892	485	308	115	695	422
339	333	269	228	236	237		103	290	327	452	560	715		167	372	107	165	220	471		215	814	413	130	667	369
904	468	309	223	394	329		592	599	876	691	278	726		404	251	645	561	600	509		635	738	270	125	544	245
263	193	182	229	371	249		252	493	120	359	662	719		411	280	148	394	631	548		942	732	404	169	244	307
234	232	326	230	369	225		134	357	863	717	683	708		897	624	770	589	384	451		643	635	265	127	630	267
277	265	219	325	367	387		954	758	191	469	381	780		176	185	150	140	428	605		536	760	391	135	817	465
287	250	208	235	365	246		684	674	167	422	675	846		373	384	146	168	569	661		946	648	655	250	520	305
367	238	352	559	246	369		759	628	926	804	576	773		193	174	108	246	519	594		528	855	396	146	781	538
375	216	295	232	275	188		123	338	956	823	140	696		198	310	363	275	477	581		642	407	560	258	563	435
234	250	342	257	320	366		694	595	758	729	424	630		152	237	980	897	494	569		505	544	654	211	646	420
334	330	347	240	243	258		480	495	253	341	595	785		67	252	1015	841	742	689		633	573	348	96	761	312
299	283	340	257	187	375		194	381	133	431	793	772		118	109	415	296	429	538		915	797	713	178	666	428
286	282	338	497	286	547		135	464	117	349	567	742		111	387	151	322	374	579		511	622	459	128	586	379
225	264	348	617	322	346		742	614	871	741	323	572		163	422	123	502	454	487		544	619	421	203	452	361
320	345	260	253	241	492		798	759	276	317	419	609		435	378	1023	882	529	544		365	522	780	405	735	465
260	263	225	253	214	492		841	813	897	744	354	693		779	685	61	221	660	659		459	501	410	107	654	345
325	467	348	220	252	282		63	282	200	276	553	517		291	363	98	442	629	577		529	710	405	133	373	360
346	263	195	266	298	408		95	312	116	396	600	731		165	344	122	273	733	754		489	735	450	136	641	459
351	365	317	284	294	235		282	516	914	416	270	759		187	423	238	770	499	641		542	308	288	106	874	555
294	223	241	232	348	360		732	594	219	451	203	614		596	607	696	915	546	187		780	879	613	93	832	631
261	227	218	239	227	459		190	543	104	367	208	657		139	222	173	440	482	461		576	265	705	403	472	294
364	282	387	253	256	414		264	531	78	220	222	703		218	276	405	394	542	612		504	616	611	160	505	315
306	433	283	248	383	469		138	336	827	774	573	397		222	422	196	533	434	508		274	560	577	87	527	512
592	501	315	210	284	404		358	623	719	719	445	652		227	371	707	549	626	627		879	743	489	73	272	329
316	539	191	246	276	423		100	368	805	864	628	813		902	555	361	259	523	646		350	915	618	275	450	169
431	421	255	246	371	516		800	697	176	458	240	615		212	292	106	116	524	440		525	533	344	258	348	353
253	369	363	354	259	322		834	663	838	880	606	818		682	627	799	851	526	559		638	528	242	98	456	352
322	370	350	223	348	494		726	456	133	339	254	632		192	378	292	362	351	567		315	574	744	141	665	396
232	279	327	240	396	478		689	644	155	384	432	646		93	232	388	776	307	196		789	637	363	57	808	250
338	377	321	226	308	502		882	726	614	869	172	551		248	415	311	791	424	469		538	712	263	123	515	332
249	252	295	278	244	544		619	557	178	428	456	766		161	274	681	366	379	547		299	558	725	183	431	361
370	243	261	253	593	606		626	684	148	558	806	744		159	262	179	298	646	641		888	725	435	156	570	270
248	234	339	286	349	342		43	295	168	376	437	658		110	384	161	342	360	621		709	851	485	139	801	431
288	288	242	204	282	284		106	272	115	276	311	684		117	298	338	420	402	579		806	959	428	103	486	443
358	258	215	221	245	436		542	490	95	326	301	628		196	369	201	245	484	558		446	886	425	108	468	308
172	422	419	256	324	298		129	435	953	847	420	289		201	319	201	374	613	614		718	617	420	122	456	463
356	263	226	254	294	271		648	670	157	336	196	557		170	252	301	235	438	204		250	229	779	128	730	479
646	579	279	252	270	549		867	695	249	493	403	604		144	342	695	627	618	555		306	594	487	127	729	304
420	250	341	250	310	432		627	613	924	674	260	646		822	467	550	761	500	660		619	716	402	93	700	373
365	391	271	244	645	693		152	454	156	395	505	752		106	340	861	835	390	411		588	328	645	208	398	337
275	401	350	243	680	610		756	739	156	372	378	647		752	435	108	199	546	527		660	445	646	99	752	312
276	234	380	228	683	588		55	281	942	800	583	809		922	684	621	868	567	667		224	573	278	100	716	534
434	424	239	230	250	398		699	665	133	191	555	716		248	159	169	144	676	736		697	386	317	131	436	249
234	182	304	424	256	365		687	674	159	449	299	626		179	217	142	350	650	654		234	328	405	204	806	384
207	274	272	256	280	256		843	720	286	279	277	574		207	215	1023	931	537	516		449	742	258	141	473	237
789	518	240	273	529	615		794	714	183	395	540	685		112	250	112	400	597	394		258	360	315	138	791	604
260	222	296	221	586	598		866	754	469	710	575	744		85	362	177	359	537	691		266	545	673	170	666	403
486	375	338	242	300	315		912	784	117	230	618	693		162	453	184	145	504	431		761	738	273	168	1023	705
253	259	239	219	408	640		895	714	130	352	470	643		487	540	232	333	588	449		218	663	656	165	674	316
613	518	239	239	298	275		786	613	852	809	545	644		201	140	593	813	630	564		272	541	856	122	523	234
605	505	357	246	343	583		167	297	227	411	148	638		111	336	414	787	369	498		880	498	465	200	581	336
273	235	359	264	296	321		905	704	131	439	186	709		161	337	468	120	360	577		216	618	635	141	602	291
223	245	346	249	609	574		144	268	125	341	732	729		660	489	77	229	550	270		297	476	574	177	507	293
312	321	272	251	264	478		145	416	492	641	371	733		176	280	391	377	493	275		408	869	389	154	596	364
408	380	352	254	252	234		532	624	953	739	652	693		688	445	360	291	444	370		773	415	438	97	620	318
409	209	320	224	456	563		803	749	214	410	637	833		159	251	79	309	433	518		356	575	401	111	666	499
339	287	347	242	327	360		753	736	122	376	157	614		223	366	392	425	598	653		889	797	357	150	667	483
318	175	347	273	338	367		205	408	854	634	563	728		165	284	652	592	527	456		544	638	290	94	646	461
340	271	282	565	174	399		631	642	93	195	527	680		245	420	402	300	489	539		387	768	488	173	382	320
233	218	271	580	397	267		643	694	73	459	574	741		167	391	1015	789	293	444		524	404	322	181	819	577
260	409	349	259	418	376		106	360	120	464	599	635		846	609	373	127	670	630		148	521	472	65	518	271
369	225	660	238	154	274		255	262	84	332	600	620		833	587	179	356	526	640		869	948	458	201	682	359
355	284	259	238	358	312		422	678	878	770	665	765		195	274	287	766	538	665		709	917	425	197	668	332
271	230	319	216	356	497		545	616	100	326	335	662		602	421	88	356	316	442		355	769	394	156	658	340
325	289	320	234	288	524		837	667	116	289	329	692		101	228	147	741	502	290		222	626	384	143	709	321
268	236	230	258	263	427		938	769	698	778	588	695		242	395	478	222	559	230		723	850	613	155	644	478
250	253	258	366	524	486		1015	701	102	385	644	794		74	289	232	384	565	539		426	276	553	188	703	288
485	668	393	278	275	360		742	666	116	319	506	744		109	413	447	372	755	268		245	588	282	92	605	380
503	275	274	268	324	408		322	350	882	670	673	767		221	428	846	816	529	614		574	706	542	174	610	382
357	441	254	267	471	635		136	315	134	328	351	754		116	269	288	851	450	617		211	631	273	256	477	727
386	265	380	649	530	502		228	511	102	357	398	666		866	682	582	819	546	512		476	226	619	136	831	556
294	236	438	437	372	268		352	400	760	850	810	699		197	338	197	298	522	495		392	576	633	232	739	498
429	277	326	197	363	502		641	594	772	798	269	638		554	403	342	308	472	405		278	644	305	227	503	424
334	212	220	225	277	418		839	810	138	367	626	853		790	694	242	318	483	460		308	407	319	156	383	317
372	255	310	244	241	555		903	730	150	295	636	792		929	689	515	353	413	449		512	929	136	82	565	296
296	286	243	261	318	308		374	533	914	763	616	838		756	549	275	506	499	550		231	707	331	111	585	280
354	248	364	237	382	319		181	422	26	389	268	659		236	246	359	227	479	526		562	657	488	163	728	199
188	258	247	228	328	495		250	635	665	709	368	591		435	251	145	279	143	370		798	811	470	128	753	632
310	352	235	252	287	490		305	446	157	382	494	732		859	513	199	389	681	712		395	482	101	145	510	249
303	402	293	230	344	249		267	252	834	695	413	758		145	308	404	89	642	597		412	870	302	122	556	330
252	448	456	527	176	337		814	681	197	396	583	711		134	304	295	369	347	231		786	627	457	150	649	368
340	258	384	231	308	391		368	535	195	263	342	694		297	366	442	277	460	562		317	906	558	233	558	415
310	229	392	248	372	505		100	278	173	410	366	663		176	229	217	219	693	373		691	982	266	151	753	392
386	266	246	250	438	439		540	672	1012	781	359	639		920	594	191	363	634	831		862	772	193	89	393	268
325	488	351	669	201	263		160	265	638	851	616	728		470	417	113	232	569	617		543	486	361	117	651	276
275	341	310	272	644	629		356	370	212	266	613	749		157	432	330	546	620	778		283	912	282	148	581	536
274	220	285	315	315	477		1023	804	138	299	455	698		136	346	151	184	451	409		951	529	361	114	640	377
247	249	278	236	204	256		788	624	708	831	359	713		192	277	457	541	455	561		372	624	473	137	392	315
208	238	387	240	205	506		300	301	814	749	239	606		756	523	197	424	502	713		667	943	402	210	555	343
209	256	281	227	272	356		750	674	153	227	540	697		289	327	387	343	615	553		453	353	749	173	693	326
307	257	276	253	543	569		138	399	612	859	509	724		166	168	180	311	581	557		276	384	342	122	713	381
275	219	199	228	232	559		602	513	128	443	419	649		199	268	126	259	667	613		879	909	258	112	692	259
264	257	281	216	360	650		840	707	189	533	511	746		272	364	461	815	615	640		256	288	520	144	374	301
266	284	400	236	320	384		110	202	188	419	474	709		854	221	215	402	458	259		429	552	302	191	615	339
709	479	300	583	304	512		461	501	787	817	615	758		150	345	201	284	691	396		735	708	558	126	579	325
293	325	291	231	217	276		121	345	159	339	601	336		246	420	403	416	639	588		553	560	576	111	573	381
367	242	262	225	233	225		500	646	190	341	473	715		215	320	948	362	530	334		196	574	396	116	561	506
356	218	259	258	293	309		575	500	140	304	293	659		214	503	197	290	632	719		747	977	561	87	671	410
600	484	324	258	689	547		180	607	766	702	365	635		209	353	999	854	647	583		728	876	523	269	558	330
341	259	224	236	256	385		196	380	103	347	391	731		98	316	176	256	614	524		306	732	278	198	820	505
299	224	389	248	309	539		771	649	148	361	469	695		187	178	773	958	481	597		363	453	626	79	760	327
342	337	232	220	406	414		924	734	808	746	430	653		104	235	506	730	477	566		425	704	363	153	648	436
205	230	306	234	356	356		119	340	113	237	791	890		115	497	548	820	277	487		644	638	498	41	541	355
419	297	260	237	580	652		107	387	173	434	423	652		686	501	123	247	648	525		789	852	458	147	445	335
283	247	367	271	280	369		939	483	199	431	502	778		188	330	233	386	721	687		296	719	597	136	383	321
386	512	265	366	173	344		505	520	141	323	360	749		756	661	311	362	583	610		237	655	462	186	361	326
386	220	217	242	256	563		114	483	1022	709	566	708		225	312	219	333	490	521		717	850	266	118	934	267
729	436	411	334	287	320		809	635	128	431	265	557		113	188	174	224	513	727		507	509	433	206	659	385
583	608	317	609	247	295		682	664	211	409	711	643		126	352	108	203	436	545		166	765	292	74	303	867
339	437	223	216	578	555		176	313	153	371	548	733		95	400	755	765	452	618		219	544	270	74	705	333
315	361	337	255	440	527		790	694	158	316	432	707		200	241	379	824	578	737		360	731	355	114	617	266
300	310	253	246	233	273		81	355	42	379	409	715		137	231	175	254	448	651		312	574	405	241	561	571
547	578	319	254	306	267		440	679	815	713	418	711		191	209	95	736	434	541		207	448	638	151	579	344
215	572	300	482	299	646		753	651	309	905	592	774		900	761	191	244	658	689		371	752	585	267	678	528
333	293	270	214	290	265		910	370	176	398	448	571		474	209	809	513	515	632		358	860	250	101	627	424
336	223	320	237	364	255		110	545	155	365	449	623		174	308	953	240	539	574		819	437	378	140	703	317
217	415	280	225	357	300		766	676	78	362	677	780		214	464	119	396	615	588		307	508	462	162	832	401
310	268	358	215	370	553		914	750	135	336	268	611		193	223	206	200	713	520		261	746	576	277	902	504
327	493	293	226	380	540		121	494	981	750	245	655		121	299	193	346	445	634		876	891	530	61	664	318
309	263	369	227	351	418		318	530	162	389	511	698		231	461	133	317	508	502		606	635	394	176	463	189
555	361	300	257	360	236		164	372	121	362	148	574		250	338	487	735	713	787		326	551	693	102	1023	744
247	218	201	381	246	522		177	373	584	542	400	661		184	278	911	840	301	662		322	399	340	108	575	395
328	263	234	245	569	507		909	754	84	235	347	710		214	475	190	313	808	605		548	782	429	265	765	489
309	261	330	263	594	573		848	693	170	333	400	576		216	356	194	495	728	739		300	526	556	170	435	221
333	245	338	259	176	225		526	627	422	747	540	647		155	335	566	442	528	660		549	445	328	192	570	309
332	250	303	256	295	502		192	498	124	286	634	793		195	287	123	245	506	373		216	723	777	383	870	474
336	241	435	243	833	526		620	577	210	387	528	725		244	462	230	738	668	540		433	1023	652	169	495	450
297	377	351	259	453	615		546	647	127	352	705	715		292	342	220	357	593	599		848	1010	444	136	580	271
271	259	201	260	276	532		628	689	199	363	579	764		181	284	771	821	548	683		260	888	391	105	464	415
778	632	319	243	344	551		201	433	122	326	505	682		229	429	210	388	652	539		806	864	311	141	301	278
332	251	389	410	220	486		839	753	208	340	670	739		223	355	357	151	600	653		421	586	394	163	685	495
266	220	334	258	279	244		601	546	145	458	652	804		323	216	195	356	546	303		146	540	444	169	559	582
245	274	356	244	328	284		892	688	768	795	416	639		217	221	161	251	576	642		889	520	530	123	885	223
430	687	310	278	263	409		770	761	97	258	642	809		239	363	119	293	572	685		223	619	178	88	467	427
450	438	313	220	580	460		205	432	172	385	984	939		262	397	432	289	441	455		859	417	435	90	972	544
454	282	260	235	318	428		132	186	89	300	441	718		163	366	167	300	370	552		214	815	625	243	526	345
479	376	270	273	430	503		209	430	115	306	527	752		307	333	756	766	593	554		752	978	916	173	397	387
687	426	248	239	310	439		119	354	130	348	408	660		185	476	157	374	355	428		481	832	521	226	407	383
592	490	281	223	341	407		677	671	129	363	537	792		264	307	121	469	651	461		357	791	386	212	699	363
223	231	607	627	370	370		871	794	292	339	495	718		214	454	50	410	350	541		406	837	257	142	691	218
315	399	132	231	427	493		828	660	233	447	426	701		1016	495	176	336	554	632		799	1023	886	163	680	628
241	270	378	301	297	374		647	719	162	399	387	791		198	105	218	328	566	630		664	603	169	168	961	826
345	254	336	268	305	531		916	658	780	821	658	809		64	166	275	241	607	575		354	556	961	190	254	316
639	482	300	227	255	246		800	673	204	401	498	719		268	629	148	196	568	619		321	627	667	209	539	343
298	446	273	237	296	378		897	653	203	809	427	240		858	584	667	516	569	556		367	499	456	214	746	443
235	282	329	241	572	517		808	728	99	237	380	633		222	394	154	724	508	482		527	722	540	219	586	406
319	416	205	264	335	290		592	660	97	130	552	757		167	417	350	845	385	423		777	833	234	199	810	437
334	246	322	279	324	243		119	182	132	245	692	755		211	129	544	794	722	684		790	622	696	111	664	283
286	239	263	237	202	516		770	816	116	302	395	743		181	198	95	332	577	641		676	878	379	105	458	294
311	285	309	216	465	565		416	464	98	293	471	741		102	401	365	894	557	550		491	509	412	104	813	505
279	254	209	233	377	414		779	627	98	336	512	738		187	398	342	873	592	563		277	835	213	137	385	237
271	335	298	257	298	578		98	538	102	316	529	741		353	344	161	272	568	605		290	626	382	162	886	657
234	265	355	245	265	581		122	462	838	726	248	668		751	202	693	810	452	527		491	671	368	122	699	531
416	317	306	588	375	357		753	652	154	342	595	766		65	238	199	309	479	639		565	466	670	175	421	319
239	228	391	229	367	531		995	737	515	785	342	711		93	443	168	337	680	593		284	392	663	125	735	373
236	301	293	212	392	265		86	403	140	419	233	598		837	598	145	223	273	444		524	744	351	153	559	332
328	364	294	260	304	269		70	388	158	308	622	494		182	356	427	881	623	650		250	326	347	105	655	426
340	233	375	271	217	356		66	434	130	422	181	537		295	286	239	330	262	434		777	673	529	92	473	494
262	459	274	277	203	454		770	712	951	705	631	828		174	340	525	148	707	483		640	597	360	144	456	254
496	230	355	208	257	562		732	615	117	338	198	764		115	149	164	535	574	652		433	847	357	93	609	423
202	277	202	383	226	405		254	562	120	339	444	688		102	220	421	301	707	713		423	475	294	101	420	232
346	297	351	484	414	539		185	284	321	401	373	709		161	326	486	391	465	268		269	498	683	254	557	507
325	262	232	237	197	653		119	440	231	356	393	699		502	487	59	426	496	817		281	376	430	168	478	225
291	264	394	485	392	222		831	798	234	429	372	714		229	360	159	358	492	479		412	400	392	125	901	340
320	279	305	209	388	432		945	698	22	348	240	330		257	363	597	786	399	523		236	495	434	171	336	322
323	277	311	232	243	535		838	770	162	340	471	652		167	316	835	820	549	589		371	720	315	96	751	394
270	252	235	445	457	411		152	380	156	373	580	760		205	217	513	508	434	714		394	408	534	144	504	362
262	358	384	290	275	475		830	843	105	321	555	748		186	310	191	371	433	401		563	842	296	141	427	600
290	288	320	269	197	337		747	597	909	775	292	701		148	324	140	356	472	499		801	1020	320	115	567	250
289	252	319	256	275	397		1016	831	103	299	289	665		106	340	193	463	297	477		462	482	492	93	309	267
399	272	339	530	327	538		328	520	123	182	599	690		152	238	141	364	420	499		849	933	462	193	822	395
332	237	211	212	324	297		657	505	159	370	646	694		196	485	99	209	513	571		554	640	543	102	477	272
284	295	281	237	397	411		861	758	261	288	70	720		225	150	437	448	559	419		355	417	327	159	330	604
360	317	297	244	406	556		706	507	136	421	317	748		109	205	326	856	491	460		723	900	563	73	612	337
317	269	316	244	237	285		938	740	137	233	516	764		219	342	366	295	579	561		305	823	608	125	708	381
230	205	203	244	285	627		154	373	168	434	202	623		285	422	395	272	371	389		766	937	468	168	542	362
730	652	282	234	400	561		183	321	137	306	472	653		181	508	149	329	599	668		344	606	566	254	526	372
275	229	350	233	301	535		974	769	785	768	609	804		837	249	112	575	604	665		272	313	837	310	355	299
176	260	369	276	470	544		874	671	135	327	482	756		103	196	280	857	629	158		570	537	469	165	733	600
221	234	456	606	316	341		1000	763	418	534	622	705		491	445	850	837	432	543		350	773	575	147	748	507
248	248	306	194	318	466		623	646	96	340	568	740		96	141	76	265	354	588		932	996	244	145	663	411
316	257	640	505	244	228		822	694	167	283	473	675		896	625	321	379	655	658		570	629	580	141	699	332
979	206	342	211	323	278		804	752	808	748	355	620		167	263	532	873	727	780		579	700	529	80	661	536
231	243	273	225	727	579		646	611	211	359	585	672		762	347	243	297	557	590		292	641	462	240	629	234
329	262	342	249	313	305		149	427	106	296	586	707		167	308	148	475	408	435		453	809	501	81	548	290
262	235	324	249	331	606		110	252	238	503	644	671		180	237	208	424	498	701		644	479	397	120	396	155
440	416	374	559	379	333		443	569	214	345	442	710		206	380	111	100	406	594		458	708	188	79	291	302
832	448	220	230	351	407		711	733	312	225	169	560		219	315	202	504	606	687		302	770	518	199	824	440
264	252	307	231	309	325		21	578	791	748	359	720		178	318	291	374	602	563		575	732	449	93	764	419
352	282	237	235	477	638		100	201	790	859	559	695		447	592	184	479	428	534		290	615	427	137	722	326
479	404	259	256	353	410		155	353	95	309	541	725		181	200	634	715	588	650		325	513	395	118	650	354
413	493	258	268	405	501		161	318	84	318	237	587		750	537	653	817	480	653		481	870	615	253	729	275
244	257	310	220	320	510		575	451	256	506	501	742		548	495	119	269	399	451		553	853	637	173	684	506
199	462	329	262	360	324		86	227	133	261	515	677		296	589	410	528	619	611		667	679	474	156	582	265
260	273	253	240	614	609		975	757	1012	509	615	715		181	317	323	852	599	664		341	872	524	158	630	337
426	509	257	471	344	466		153	492	552	754	512	716		425	485	88	711	520	745		412	420	702	407	516	342
257	212	293	245	364	351		669	653	108	396	390	682		543	416	133	185	336	379		335	591	480	213	379	417
295	425	283	228	378	262		111	409	224	476	575	700		106	418	162	548	423	537		551	710	537	144	529	303
512	430	268	548	356	340		774	705	212	342	673	716		141	432	174	477	493	603		251	548	359	16	625	333
363	617	216	246	279	246		778	662	92	255	230	463		286	429	411	898	657	690		529	216	239	81	586	398
292	240	243	243	324	342		638	688	192	382	754	726		172	225	244	237	379	274		570	873	666	450	613	256
387	260	261	625	367	449		145	229	908	690	637	708		241	342	301	388	290	456		772	924	345	122	657	364
305	247	271	221	489	259		144	572	130	445	319	635		243	473	523	345	542	436		330	556	420	181	458	343
359	222	280	222	272	219		512	593	686	747	453	705		1023	743	333	332	602	644		350	644	416	188	669	309
360	359	249	429	271	366		857	363	131	395	410	685		212	174	195	417	561	718		384	689	457	189	805	631
644	559	324	277	642	497		125	367	177	312	620	753		170	312	386	584	471	586		869	588	708	171	425	275
324	302	334	219	376	510		102	399	78	309	373	697		118	309	953	609	573	528		843	716	439	127	615	256
312	249	265	264	282	261		461	453	96	270	563	712		712	575	470	831	442	514		709	528	460	130	629	368
744	594	378	271	226	601		79	169	698	768	311	727		853	517	130	435	629	538		786	178	671	176	763	310
252	261	253	241	212	537		867	705	120	345	512	765		108	206	99	277	372	541		288	540	257	167	485	316
361	267	307	250	289	336		124	360	134	296	630	719		140	323	144	246	478	638		591	462	634	79	579	504
308	237	273	240	291	383		665	740	98	336	684	824		540	340	1023	870	449	427		219	783	562	328	325	346
222	226	300	245	362	489		730	686	113	248	457	739		210	309	216	463	539	382		691	750	305	155	528	217
263	240	238	240	214	271		865	710	311	332	510	574		159	234	381	830	503	209		621	837	223	128	698	358
667	452	287	279	262	463		263	245	90	237	544	766		184	419	394	915	505	544		155	650	569	229	533	257
347	315	277	224	237	223		134	347	867	795	297	647		205	400	404	229	597	611		332	557	253	136	557	230
335	335	270	230	240	552		164	307	608	816	156	536		700	638	345	304	607	718		430	368	408	135	573	245
214	224	212	250	869	206		379	397	111	286	669	739		159	173	371	312	297	520		659	354	354	157	579	339
347	198	267	214	205	289		683	548	637	790	572	721		918	540	368	328	586	599		368	511	443	175	389	410
375	353	288	235	342	341		754	704	99	459	472	707		97	147	40	333	571	595		304	871	427	79	616	328
229	252	322	249	424	395		175	388	136	458	121	628		883	519	358	489	497	615		568	631	604	140	562	363
378	232	289	300	240	479		572	628	120	352	372	685		307	305	838	552	704	574		763	614	721	92	911	601
550	406	399	562	311	586		181	375	106	370	514	659		149	238	482	236	576	610		860	421	545	100	792	607
261	516	294	274	480	492		171	150	89	408	462	800		91	295	601	565	663	814		315	570	163	128	604	401
325	338	276	250	421	458		797	691	94	319	604	674		744	350	231	482	654	650		595	562	342	137	687	345
316	314	236	261	384	620		315	235	605	775	494	735		176	241	346	495	501	498		384	921	278	76	581	289
326	237	308	245	469	537		517	497	925	746	647	803		944	613	242	456	533	180		871	1019	312	108	457	158
324	247	269	230	174	526		763	691	147	351	472	694		184	434	421	329	620	559		753	685	573	139	474	282
285	477	332	269	342	321		776	717	778	568	632	753		202	465	348	335	888	754		703	876	467	132	676	433
224	251	239	235	376	357		625	579	894	768	317	851		180	277	187	226	673	572		708	896	358	237	600	472
325	245	217	249	410	489		828	836	146	285	89	471		255	313	349	440	429	567		245	489	565	175	532	366
376	331	324	218	418	566		296	579	149	447	793	814		285	383	453	589	799	596		264	605	359	144	379	266
555	503	244	515	527	567		107	327	87	260	282	616		814	591	344	245	594	666		329	756	240	125	263	279
341	270	266	239	648	720		161	290	329	439	422	328		204	409	330	233	575	800		532	645	560	384	480	303
290	226	355	248	152	513		157	174	80	335	638	743		254	376	84	155	495	577		544	445	506	129	368	354
267	266	257	269	624	522		180	309	678	823	349	696		160	339	527	343	804	719		798	685	568	146	475	269
297	365	221	209	434	529		725	613	815	679	615	682		246	248	924	904	751	618		422	797	387	186	597	279
187	263	343	292	446	455		110	387	32	394	241	665		247	376	932	830	563	699		923	791	351	340	692	390
251	276	314	230	395	409		118	348	15	283	183	733		268	453	720	586	626	647		768	519	707	121	616	297
314	211	336	247	234	328		435	465	896	557	343	252		645	570	222	154	622	592		536	865	452	151	719	325
245	292	351	239	538	481		514	426	219	402	534	729		151	279	112	367	608	673		626	617	809	142	442	413
747	604	266	503	306	485		745	559	84	339	554	722		199	269	301	282	537	585		370	767	736	288	458	243
284	370	207	228	342	536		690	702	142	332	538	655		159	211	221	273	402	565		659	658	296	135	736	354
311	206	201	260	331	371		157	306	185	343	522	681		731	530	177	404	490	599		699	687	233	140	734	499
342	305	242	252	311	362		956	769	172	269	508	531		167	381	622	877	622	605		482	707	298	141	400	283
330	253	308	247	272	285		225	320	93	359	413	601		104	447	545	513	509	531		256	447	157	128	992	810
250	267	302	224	250	299		1023	733	830	748	441	761		118	287	319	396	433	409		806	953	566	184	644	479
315	226	581	363	404	447		739	717	121	333	394	734		146	159	336	344	661	658		463	537	402	248	763	521
336	305	306	678	239	353		862	721	906	796	533	696		716	536	119	502	578	672		590	611	312	170	514	304
394	302	267	222	301	439		96	439	196	324	466	713		200	195	104	109	366	568		185	354	691	126	625	589
282	246	255	223	350	506		707	649	791	810	522	713		102	316	87	403	655	670		136	574	586	30	757	390
261	349	232	219	361	535		98	342	177	335	426	634		304	492	311	428	319	333		383	970	379	183	468	326
388	225	367	240	221	589		496	669	81	259	547	764		277	207	729	890	464	635		490	797	483	149	563	503
629	495	427	536	261	221		469	604	404	458	597	747		638	551	223	441	327	425		257	640	584	209	688	256
244	197	222	211	276	525		119	372	130	360	524	690		242	367	997	843	507	314		358	371	260	142	673	198
713	586	247	227	301	213		748	602	663	530	567	690		134	416	139	182	443	497		203	710	620	154	639	499
306	272	310	241	337	579		828	763	874	790	656	713		219	386	163	316	410	446		547	854	571	159	628	397
709	512	316	229	395	538		153	633	69	299	392	615		202	273	359	289	497	576		736	754	576	207	650	520
256	251	304	262	400	292		336	567	170	345	687	780		876	581	356	420	421	537		462	604	642	315	718	594
359	412	240	230	299	284		725	458	104	283	163	551		932	739	183	167	695	708		273	694	582	218	548	256
327	252	360	224	232	605		198	371	129	374	365	738		212	296	179	342	735	810		344	710	277	75	608	571
256	257	207	230	489	207		184	455	189	371	341	668		1005	691	265	385	594	588		526	789	511	113	655	342
354	309	316	243	370	263		562	601	785	734	479	790		824	640	286	337	510	492		621	844	387	167	396	506
325	487	294	229	259	355		725	688	486	780	466	690		101	296	900	884	552	530		298	604	661	116	638	818
370	259	410	575	227	309		148	384	659	693	375	740		412	282	222	300	412	422		771	867	716	307	489	330
264	246	291	235	423	525		766	587	154	466	483	745		165	197	504	396	790	748		532	880	366	160	595	476
806	458	283	270	252	352		166	221	75	455	234	676		269	428	47	137	624	524		796	956	403	107	335	316
231	238	312	226	295	631		136	354	145	455	606	699		200	496	300	113	558	543		929	901	310	123	662	510
370	246	282	235	253	352		536	634	144	441	623	663		183	309	117	206	396	513		659	320	884	117	608	338
264	302	290	265	340	302		829	758	173	459	373	654		211	383	264	344	383	565		412	898	761	199	454	363
571	474	263	260	446	334		677	621	164	447	594	739		834	585	400	318	579	693		586	765	453	219	588	298
283	225	310	291	376	366		709	638	110	341	770	823		208	204	358	294	624	628		577	440	436	106	411	372
659	604	352	254	333	470		279	542	228	505	637	770		838	521	293	328	607	357		698	938	644	212	566	434
254	234	322	238	492	229		834	716	92	333	662	775		157	277	800	748	574	610		563	1023	421	130	551	558
753	286	372	253	202	490		144	416	140	363	350	741		409	617	434	322	553	560		186	548	275	199	492	393
273	229	245	276	378	253		802	721	786	807	609	777		560	612	140	389	485	589		294	399	161	106	378	264
303	220	312	270	282	264		241	567	112	401	575	681		54	262	175	343	268	484		489	760	627	165	359	374
498	397	254	234	385	252		114	255	279	348	400	645		211	238	183	395	237	270		297	923	581	200	553	265
285	255	395	257	270	591		109	395	819	722	526	690		624	721	132	187	337	572		491	640	352	122	473	360
282	516	347	244	353	425		378	617	118	351	492	657		718	506	167	497	378	564		162	623	517	136	521	431
268	246	344	243	564	225		133	261	145	306	371	689		508	316	70	393	527	608		366	684	297	164	667	409
260	393	229	226	242	565		114	326	113	387	425	780		188	405	341	393	444	367		776	518	579	85	587	348
255	248	230	252	252	457		116	344	755	820	655	725		109	314	146	253	671	671		416	383	611	313	761	450
293	349	316	283	306	258		588	556	46	413	470	804		116	239	157	406	436	580		624	607	458	51	679	300
375	361	243	246	320	402		607	608	129	380	454	653		148	435	43	215	407	503		286	751	500	51	873	634
245	293	278	257	239	490		792	670	626	739	399	626		146	201	179	371	636	546		637	856	405	116	545	306
281	268	278	240	245	411		128	241	798	627	318	766		367	561	255	441	554	626		817	541	546	184	477	373
192	292	305	230	305	329		77	336	167	314	486	606		217	294	365	310	533	729		300	857	288	125	623	336
251	256	286	234	311	472		738	696	145	367	444	744		660	187	96	472	554	624		243	676	442	153	447	606
293	355	327	236	191	420		724	616	117	198	447	692		187	438	166	375	541	695		224	602	434	209	397	304
352	571	342	251	226	513		104	231	161	397	249	736		298	162	530	378	489	381		1023	454	534	125	505	333
333	202	264	253	371	568		921	849	115	293	462	704		235	378	303	175	582	569		370	412	109	109	555	308
289	211	389	208	314	404		642	545	128	130	499	537		110	340	217	316	442	572		327	487	687	83	598	332
333	462	274	253	363	246		871	769	101	278	178	654		717	532	361	260	651	453		873	919	354	160	585	287
423	247	288	253	579	539		76	367	141	355	517	714		180	247	992	847	525	571		297	618	390	247	613	287
319	294	295	230	216	259		96	244	885	687	592	693		247	453	477	370	606	644		891	824	363	192	413	326
404	304	277	281	285	472		148	313	198	492	487	700		243	186	864	829	692	731		283	707	587	138	675	386
267	262	261	277	281	250		856	789	882	742	411	680		953	644	131	329	427	581		389	883	289	91	585	400
253	281	664	377	223	285		759	735	177	338	592	722		261	322	518	248	634	554		931	925	454	109	579	335
265	277	195	245	270	266		772	677	927	805	309	531		197	190	386	124	533	654		697	625	378	217	503	312
348	380	260	259	264	523		245	338	109	350	607	751		502	461	450	620	561	613		351	741	115	128	415	287
441	484	282	228	361	621		310	320	101	304	474	760		583	343	176	387	431	436		968	712	599	377	614	256
247	187	291	241	206	441		159	399	99	128	415	651		139	363	420	289	343	600		322	735	412	88	574	279
207	246	229	234	322	555		901	740	204	389	727	768		472	500	139	260	1023	296		812	134	359	166	737	215
193	245	368	244	348	417		271	371	78	322	645	736		138	239	310	356	681	506		820	609	382	144	461	381
318	266	265	226	494	479		970	782	141	298	544	659		752	515	542	373	574	659		425	779	353	218	844	410
328	246	384	225	210	488		607	612	211	504	415	662		257	396	148	313	441	633		318	852	696	117	282	314
553	603	333	274	288	342		229	661	842	744	851	757		214	464	182	204	475	311		193	523	597	133	806	395
313	232	188	231	249	417		668	794	102	366	186	695		188	382	199	323	594	658		621	688	715	224	445	432
323	234	572	612	377	433		569	522	163	428	605	714		459	273	209	352	427	533		325	657	545	89	745	517
430	614	289	211	329	272		879	645	86	158	639	806		244	373	584	571	552	625		678	478	244	126	686	255
1010	232	320	274	280	427		141	286	725	803	458	687		179	365	176	327	580	587		577	765	575	174	564	240
570	259	231	216	425	597		955	756	123	264	323	786		224	430	152	186	351	586		857	915	441	113	640	454
259	550	201	252	252	524		257	267	134	397	288	532		200	271	147	239	687	565		336	745	160	96	510	416
219	290	278	234	333	571		628	536	136	322	324	633		592	238	198	532	497	594		282	795	296	181	744	346
731	496	291	202	351	431		846	397	225	466	431	725		341	371	411	535	306	377		713	885	359	141	505	201
342	243	311	235	224	648		504	419	843	773	541	758		164	473	140	250	526	627		690	501	719	165	525	387
262	440	267	247	289	555		163	391	112	376	225	595		158	330	137	368	657	675		857	939	528	294	778	361
379	228	241	319	350	581		179	405	128	315	399	772		227	390	208	462	269	482		683	871	307	184	366	332
380	246	304	232	270	303		131	348	129	372	371	702		500	330	224	386	422	475		803	856	576	86	483	390
237	267	354	241	309	263		85	320	152	441	429	815		338	649	126	307	535	275		544	649	641	134	561	291
585	503	294	249	346	337		159	262	648	817	599	679		778	551	116	252	434	247		696	804	622	125	587	443
278	249	162	243	384	477		640	634	99	260	502	678		170	179	454	738	395	405		259	360	625	286	508	583
301	276	303	251	332	288		663	545	159	417	580	699		151	450	641	627	473	495		697	868	521	171	615	318
330	258	308	259	636	551		116	407	939	757	292	600		214	326	94	353	478	487		345	528	589	184	741	370
269	356	392	220	340	246		176	400	812	783	548	747		146	384	258	310	582	677		754	873	188	97	502	349
305	268	257	240	256	618		325	489	812	879	609	841		491	250	320	268	289	303		826	828	474	208	829	410
645	502	285	242	706	667		585	675	736	824	592	703		71	313	66	188	540	428		285	496	326	163	620	497
278	422	251	224	588	492		841	786	102	400	663	712		866	612	447	464	550	514		301	443	744	240	586	560
277	348	361	236	516	338		145	295	876	712	637	735		158	205	467	870	543	601		957	317	473	211	550	389
204	237	384	240	347	643		873	675	88	335	391	693		301	206	206	312	570	624		692	853	445	205	571	483
332	217	351	239	249	520		807	787	133	479	463	716		190	268	270	458	376	528		813	801	459	244	477	259
455	293	388	259	297	508		669	619	146	288	558	726		705	309	323	426	523	516		247	833	529	121	337	173
279	232	214	237	349	245		149	461	774	855	474	589		156	418	321	812	503	669		945	931	604	116	830	715
346	254	381	239	435	498		133	325	646	764	311	437		233	279	393	773	524	398		656	618	623	169	763	268
299	239	292	255	321	471		111	410	121	264	477	542		862	580	374	529	431	487		713	604	414	94	602	255
290	231	275	243	460	427		145	371	87	374	636	738		119	239	748	881	661	653		588	691	553	182	761	429
372	303	316	231	303	536		692	726	129	390	395	684		163	424	673	549	596	700		720	711	451	157	688	373
189	252	322	276	458	614		777	756	741	780	467	688		164	428	447	256	595	629		531	669	460	108	677	465
353	293	277	256	399	461		907	814	158	382	365	679		567	591	156	247	571	597		610	776	500	80	707	348
200	270	370	258	324	249		715	676	139	459	725	801		271	362	323	333	645	633		276	373	483	169	650	315
204	263	257	265	336	237		769	719	136	376	488	742		111	343	432	408	575	555		846	831	332	82	714	479
294	402	386	253	205	447		135	225	965	728	642	753		244	158	607	590	541	562		273	579	482	92	435	270
294	281	266	271	519	633		193	465	100	340	426	766		996	578	435	754	509	825		776	835	446	213	817	165
321	240	300	221	243	360		839	703	103	345	585	731		210	185	228	319	442	286		242	608	563	195	425	520
770	517	246	255	314	341		691	689	133	327	287	771		226	498	243	355	565	585		371	775	561	267	510	567
201	254	345	229	258	456		196	372	175	346	662	653		302	238	133	438	473	581		478	603	536	221	781	560
210	278	347	242	336	333		123	424	146	283	421	671		243	294	359	809	649	530		865	724	679	192	600	365
312	355	271	266	341	463		456	552	99	288	399	593		325	355	198	267	619	614		327	427	512	198	1023	494
465	535	307	254	328	470		160	373	615	821	690	734		320	239	231	870	394	539		409	459	581	227	535	360
429	245	392	242	349	585		625	610	100	327	378	649		118	451	704	820	520	502		895	667	477	184	732	226
353	354	838	249	492	471		177	490	169	261	731	761		110	213	381	349	585	562		852	834	450	96	499	308
356	239	282	244	203	260		428	661	979	769	492	792		548	441	384	367	410	419		286	769	600	187	688	716
240	236	195	211	439	583		779	681	112	335	695	801		711	500	173	393	479	491		373	600	334	159	344	255
576	227	302	226	817	633		215	456	730	806	614	719		991	610	137	366	503	408		280	759	395	147	499	360
285	228	364	438	271	282		74	433	137	337	132	634		756	578	691	987	570	633		178	603	255	132	597	447
406	333	221	241	392	427		240	560	78	108	515	631		186	388	162	315	678	794		436	476	629	107	566	227
327	523	282	261	359	284		774	714	180	420	523	749		127	266	1004	645	251	511		570	864	408	129	567	325
259	332	383	584	261	208		117	460	264	724	456	706		189	350	329	173	565	636		787	790	579	298	572	510
259	270	212	225	396	449		252	385	180	287	598	726		122	154	825	823	712	688		689	856	627	136	485	291
473	663	319	246	313	329		143	260	203	550	741	558		186	393	281	393	364	476		623	481	245	96	644	345
357	257	353	219	489	334		660	707	705	761	459	694		197	447	168	414	546	559		763	336	438	208	644	313
323	238	389	231	351	310		147	394	108	419	536	686		655	285	149	149	504	544		241	763	406	291	171	247
289	267	281	293	268	414		177	420	112	469	494	663		190	249	158	168	479	140		669	667	569	94	473	353
620	574	262	232	294	452		121	290	115	305	536	706		195	295	666	840	676	594		286	617	712	151	355	240
210	238	344	256	184	249		126	437	76	422	288	617		862	642	214	269	350	661		262	490	379	119	586	396
447	737	238	219	212	238		305	249	100	327	556	635		179	216	668	872	722	470		252	810	525	145	817	326
336	255	266	226	680	247		715	674	932	711	290	712		873	585	125	295	722	629		653	571	719	274	483	282
319	259	373	235	250	251		85	211	205	437	546	664		175	400	407	229	571	721		671	746	386	104	659	249
258	466	284	250	338	251		177	259	84	382	135	599		164	230	939	711	517	519		380	735	397	97	607	296
332	285	344	509	307	399		723	646	782	810	511	673		685	414	215	198	441	615		1023	968	602	331	378	343
379	217	182	251	294	284		984	708	83	280	244	700		302	611	212	369	390	588		802	671	403	151	629	310
322	498	299	248	318	294		80	315	812	849	532	409		111	389	144	141	400	311		841	656	503	187	962	916
405	351	324	229	390	248		743	756	987	861	386	727		123	166	404	149	587	594		712	302	396	111	530	436
656	311	320	262	386	491		870	780	789	762	504	679		689	559	878	590	652	781		596	902	447	133	528	305
373	257	421	668	515	267		201	429	90	269	347	704		417	228	363	379	433	474		703	818	341	135	532	258
290	262	376	235	321	479		847	735	119	451	644	678		210	365	605	870	693	551		424	766	277	94	483	144
321	265	317	233	298	412		218	515	129	355	429	679		204	471	139	227	457	479		557	738	915	351	485	411
365	270	406	276	246	285		492	502	670	681	255	573		113	388	163	436	253	376		320	591	289	175	620	359
224	268	231	225	372	352		722	651	150	276	534	826		253	355	208	398	463	529		552	696	307	187	591	296
335	236	325	262	218	202		881	771	107	378	339	349		97	200	241	858	564	515		910	974	451	162	791	242
309	233	285	242	382	527		59	181	834	821	852	719		254	340	423	269	477	254		739	495	633	192	775	498
380	196	324	241	601	609		734	731	87	375	641	738		273	440	466	167	598	577		466	822	123	98	607	378
279	314	264	346	306	444		806	637	58	303	375	699		143	365	570	463	423	617		610	477	692	108	782	309
275	222	325	254	330	291		210	319	147	382	427	643		183	178	1022	894	526	815		414	734	395	125	701	388
246	371	272	251	280	256		157	261	597	799	634	777		341	469	335	419	496	261		673	845	469	246	480	386
260	245	329	228	213	225		182	471	119	434	502	718		206	173	252	355	604	632		457	612	569	228	645	653
239	265	566	383	397	373		110	408	183	381	565	789		206	438	936	878	651	708		290	761	626	334	529	340
259	240	802	636	361	466		750	688	854	718	595	779		293	288	281	490	504	631		593	972	305	176	540	326
369	258	226	225	213	583		51	327	153	537	535	622		720	545	173	426	504	693		676	951	350	112	604	469
287	292	392	723	243	287		100	267	138	419	366	690		212	326	348	839	512	513		878	857	464	144	928	514
244	401	240	257	242	437		150	336	698	821	397	631		163	286	161	245	215	541		239	353	503	224	473	372
597	493	310	223	272	522		756	712	99	482	487	721		923	677	101	463	520	560		587	326	345	115	332	344
308	243	303	199	266	272		760	669	261	446	365	613		244	367	194	311	565	516		326	489	330	126	683	388
278	254	247	253	314	296		852	704	744	867	369	641		206	323	148	316	487	355		845	638	402	124	377	360
776	561	172	220	263	276		85	421	139	285	677	732		156	314	113	190	594	508		341	552	698	369	484	318
480	378	278	247	297	482		81	294	396	807	295	777		187	195	1023	842	543	591		232	430	436	104	679	600
366	288	218	240	266	426		823	746	526	742	416	553		148	385	917	789	540	695		295	439	517	93	418	406
255	241	311	250	389	481		867	662	197	516	151	613		215	224	79	310	473	618		472	769	542	130	624	319
349	390	397	538	300	256		172	330	842	676	584	628		218	408	483	315	484	647		411	400	460	94	522	329
348	256	503	533	552	476		354	597	79	328	491	591		0	185	889	830	665	316		651	745	590	324	633	368
358	317	238	239	262	228		78	341	83	327	616	752		178	401	340	253	555	598		289	445	521	159	608	477
356	231	219	232	477	588		783	700	175	389	435	712		500	488	167	303	655	627		177	565	565	182	538	351
582	559	415	245	365	303		233	427	193	352	721	640		169	364	186	332	502	258		552	716	547	182	507	312
312	210	369	235	226	398		313	315	108	489	345	633		236	409	286	316	527	168		432	921	509	164	924	255
302	221	358	241	372	344		877	685	182	385	492	652		495	306	253	326	327	416		642	589	578	174	331	288
288	247	273	247	266	272		151	309	873	811	612	674		105	293	118	128	694	644		333	808	434	236	738	359
908	795	334	273	575	617		86	136	171	363	466	586		172	251	114	301	559	503		318	644	502	197	782	254
248	256	326	515	271	298		112	258	199	442	334	693		165	322	163	402	232	756		696	804	310	76	541	350
366	255	198	268	248	215		882	698	718	651	388	685		238	340	319	262	520	531		359	601	624	271	651	347
370	236	312	234	353	375		851	670	127	430	405	262		203	405	186	441	434	537		356	473	531	243	736	411
704	277	221	217	256	406		863	573	762	710	329	649		170	311	153	404	457	477		425	818	244	99	564	286
283	251	270	261	359	237		843	724	789	714	718	810		326	270	380	291	455	561		699	823	769	175	580	361
506	399	329	242	266	367		166	283	142	301	365	651		71	129	563	471	461	538		579	734	635	206	686	632
258	317	182	240	450	580		606	592	158	349	418	693		806	491	324	343	550	624		300	722	607	119	911	650
336	242	284	229	381	369		163	272	244	431	379	586		112	321	222	213	243	395		361	684	527	152	731	496
283	260	316	274	297	567		806	717	846	774	752	718		586	380	250	359	430	561		763	771	301	95	738	339
203	261	261	213	417	217		133	345	94	435	532	678		893	499	343	445	350	522		329	714	447	113	399	266
456	537	277	235	278	580		115	266	97	374	445	712		234	221	480	821	271	263		311	773	464	123	806	643
224	235	262	250	332	482		184	405	957	813	748	822		88	203	143	374	440	377		268	520	556	89	725	339
362	258	396	262	383	573		763	689	633	826	354	706		120	211	392	817	566	674		220	807	555	214	899	624
243	234	293	433	329	388		140	409	132	451	443	748		219	255	238	517	508	587		169	783	429	160	602	273
249	332	284	258	229	276		63	200	893	771	408	685		332	466	397	221	581	616		821	806	675	268	612	646
373	429	268	222	663	632		106	410	713	794	160	600		297	440	161	451	334	418		837	817	406	198	765	700
279	197	275	241	552	361		151	154	88	187	439	674		956	679	167	319	583	687		668	739	487	74	606	443
296	251	353	270	462	256		855	666	104	325	523	688		79	270	174	454	544	587		823	925	565	166	372	275
337	307	392	410	265	253		124	368	813	843	153	556		196	352	330	920	547	694		663	366	405	122	473	232
588	513	229	223	494	489		117	282	118	308	557	800		262	350	502	353	614	614		930	846	452	115	270	348
308	258	338	227	626	491		815	688	757	709	322	604		152	219	171	414	397	494		513	714	533	130	642	665
288	338	256	232	238	601		230	371	212	711	309	647		85	262	253	315	655	577		604	610	875	386	646	402
503	450	264	223	284	473		935	757	843	832	779	780		600	564	276	217	429	505		334	487	330	112	683	390
268	223	349	244	307	404		882	691	249	448	453	719		841	704	671	849	424	706		354	741	440	98	421	259
330	306	217	253	570	522		655	664	136	384	233	671		156	412	210	411	433	539		189	781	287	89	347	268
264	267	264	302	312	488		847	710	843	846	580	711		742	407	241	107	396	678		657	541	936	149	423	359
242	425	351	408	303	353		791	729	829	712	426	557		232	370	154	425	600	533		362	736	266	171	614	436
436	378	347	222	482	469		425	513	831	769	409	614		617	529	217	332	471	606		660	606	457	131	645	331
265	247	263	227	493	686		1019	871	815	759	656	686		154	395	403	283	497	531		819	808	613	118	419	284
281	213	263	472	662	613		888	602	158	384	379	749		188	202	116	405	579	552		692	424	253	89	625	339
294	316	376	253	319	328		697	644	87	462	267	646		204	444	724	650	718	729		259	957	292	178	660	433
269	256	402	228	243	439		48	251	1023	800	617	762		169	296	267	416	312	567		506	441	741	328	574	400
353	229	203	252	340	393		122	395	140	362	554	715		129	87	378	316	584	417		914	954	555	93	527	276
278	303	288	225	294	612		852	402	818	751	481	778		402	403	288	273	768	559		364	461	410	103	477	482
253	238	384	225	255	412		161	353	793	881	684	782		0	459	522	838	588	675		374	737	525	185	656	366
287	234	232	259	304	254		920	726	510	674	506	644		97	266	194	272	539	650		362	921	584	145	578	233
517	258	341	214	348	407		593	709	783	736	601	781		206	259	644	563	503	303		323	578	441	122	439	456
261	242	318	289	358	514		416	635	191	351	498	822		159	392	196	369	550	622		472	928	579	170	511	244
403	330	215	315	257	503		254	446	623	689	399	693		143	267	140	136	645	653		713	918	596	148	527	340
484	305	337	225	447	495		676	655	184	674	628	728		304	222	268	268	597	413		272	477	507	185	563	311
206	237	258	244	243	491		886	644	94	354	245	681		223	215	526	410	495	740		498	626	317	193	454	340
256	223	298	249	270	549		702	464	139	480	595	750		166	253	146	220	505	531		372	418	721	481	565	310
332	353	342	263	302	418		857	745	699	739	549	643		341	472	357	368	575	513		322	879	378	54	694	370
304	217	321	254	336	336		129	360	125	421	341	725		257	304	300	896	433	385		355	506	750	365	590	348
284	332	262	543	446	590		914	757	366	716	201	586		822	404	155	773	643	621		256	849	471	114	368	225
576	624	271	456	306	254		765	484	159	386	206	575		167	161	218	389	528	437		850	291	403	148	792	516
368	473	176	242	314	390		987	770	801	719	534	712		254	318	692	680	453	503		348	724	559	98	460	241
388	245	309	481	448	548		390	527	111	274	597	683		445	259	951	812	432	53		684	696	455	199	577	395
311	196	274	274	399	486		126	301	757	731	694	815		745	541	166	463	608	558		275	763	388	199	778	210
229	331	258	231	280	504		750	667	94	352	373	710		220	320	83	175	617	628		870	927	352	95	624	465
758	504	370	244	345	304		460	360	141	404	375	669		50	354	131	266	626	760		284	510	516	101	691	272
373	362	335	584	369	391		114	566	772	839	617	686		276	192	105	312	331	384		411	613	327	105	904	269
714	475	280	211	468	616		733	664	943	824	695	739		359	318	452	305	516	701		277	582	577	199	723	463
244	235	286	272	379	322		830	581	227	418	417	672		284	284	105	438	600	635		131	745	373	171	611	247
290	313	242	221	332	290		536	657	887	797	633	711		206	190	507	532	500	462		753	244	603	171	690	469
291	225	382	245	500	486		921	835	111	291	517	735		377	417	73	283	409	600		271	687	369	127	479	266
299	243	341	312	302	512		741	686	871	762	422	735		151	391	393	391	515	633		206	400	704	129	655	409
382	348	301	265	298	478		748	701	172	524	719	731		283	194	164	334	443	600		375	812	230	149	706	280
388	267	192	219	226	285		127	522	266	404	390	676		158	156	803	876	1002	732		911	835	406	175	586	252
540	320	199	253	250	310		790	663	276	807	600	720		147	255	641	390	444	649		307	316	364	146	488	160
272	202	295	248	421	240		707	680	155	290	513	681		184	365	751	931	659	484		565	541	349	222	763	313
171	402	187	572	364	466		0	446	142	331	116	676		220	238	269	321	400	657		550	843	285	100	544	220
287	243	296	232	389	214		103	287	654	669	600	818		268	240	188	299	560	660		131	436	402	129	263	175
278	227	184	257	274	454		117	319	145	253	638	514		138	180	209	464	819	589		604	719	382	96	700	349
251	248	220	208	272	262		887	670	725	868	503	762		219	403	182	409	523	549		252	749	453	120	762	482
561	499	214	220	187	300		663	739	118	384	279	661		771	638	257	641	392	463		297	720	419	162	739	364
290	246	246	240	597	262		145	405	204	520	333	628		96	254	57	185	521	618		381	630	459	178	523	438
624	466	246	252	289	581		159	443	911	710	772	757		86	204	240	606	636	462		569	748	578	66	659	293
354	246	248	219	253	553		732	826	168	355	411	694		109	426	416	518	302	472		237	691	476	168	746	218
234	375	333	502	390	585		745	666	662	684	442	744		242	289	92	289	695	266		935	1006	559	199	593	375
326	217	293	262	246	274		600	620	176	269	506	705		203	342	313	456	838	739		287	629	476	211	439	302
335	262	282	259	338	295		802	654	139	214	473	729		934	717	317	336	368	480		763	878	447	146	587	460
253	264	308	564	275	306		826	714	787	823	842	702		102	322	426	322	680	787		637	817	289	148	434	414
208	237	204	221	277	500		132	339	892	845	261	584		183	416	144	359	315	425		686	665	555	251	461	412
312	241	377	230	200	476		130	320	733	778	192	712		35	283	206	267	555	639		675	848	604	165	513	379
297	241	338	219	352	436		204	387	230	456	386	715		295	407	360	435	556	581		399	515	412	58	614	286
295	238	221	256	335	325		236	460	179	403	514	395		173	177	947	856	723	640		651	789	303	89	526	162
279	231	290	287	332	391		823	688	840	690	576	766		284	345	377	722	559	612		617	796	429	63	634	367
192	240	365	250	343	409		918	775	685	801	143	700		807	442	312	292	640	658		360	589	584	240	643	334
840	643	338	229	269	263		207	504	117	308	179	664		193	316	195	889	624	524		624	757	746	183	547	258
300	234	347	261	370	551		619	724	207	524	261	690		481	542	165	250	609	760		666	839	405	163	536	270
761	572	206	229	219	558		730	596	99	169	381	621		708	343	140	274	461	583		814	838	428	211	685	301
323	256	262	230	941	529		105	342	897	729	566	724		967	614	92	222	416	469		620	802	690	272	443	240
264	522	228	225	737	307		1021	827	148	317	411	664		979	587	217	166	535	641		788	743	449	171	637	504
234	233	335	222	261	415		687	738	889	620	626	786		205	453	667	632	511	458		654	258	573	270	724	861
299	460	337	228	285	485		96	270	687	625	522	752		471	468	194	444	764	731		72	0	383	75	774	308
319	352	329	252	511	677		789	654	890	703	420	639		147	428	168	363	691	649		302	814	564	238	310	434
286	232	321	234	254	204		132	358	826	909	394	705		130	117	190	381	645	583		471	625	885	161	850	594
240	559	265	235	270	554		316	526	143	437	453	746		106	184	672	578	452	449		584	754	574	275	662	320
509	333	225	259	287	268		119	354	167	330	551	661		106	339	739	838	417	575		659	632	488	95	428	249
702	555	392	260	310	429		845	763	128	383	533	549		207	449	462	232	575	648		374	457	781	267	587	366
330	256	247	235	313	390		79	351	118	323	513	627		208	362	93	379	606	587		821	433	485	248	446	350
346	257	284	243	270	532		758	627	175	555	463	657		222	401	174	245	611	654		765	736	193	117	614	354
296	301	293	229	661	584		817	711	412	453	665	708		195	419	164	364	684	619		263	738	805	141	499	321
530	560	176	273	244	557		660	574	123	300	202	637		141	292	144	205	523	508		450	744	549	215	660	334
388	575	237	257	260	231		883	741	141	301	552	751		176	397	207	203	467	660		290	585	583	254	333	330
349	272	395	253	443	456		841	781	168	350	143	683		181	218	319	223	532	489		464	414	547	248	502	343
251	373	169	402	440	284		135	483	174	354	476	662		241	489	233	412	448	357		423	406	508	245	755	580
335	247	224	237	332	463		132	417	779	687	778	764		887	634	318	332	391	644		533	488	475	100	449	300
336	272	270	247	347	365		86	430	88	493	146	639		159	256	139	319	523	527		577	968	369	119	674	373
191	347	258	248	263	266		554	602	781	887	408	588		901	527	437	311	655	683		651	855	342	206	675	694
332	244	232	248	262	554		134	210	74	374	112	640		753	512	155	460	454	390		266	795	292	214	494	348
271	340	272	226	328	582		194	340	624	784	640	709		120	290	553	460	666	637		404	268	486	138	679	398
289	236	330	443	339	425		125	403	146	245	454	434		727	610	302	468	644	606		288	600	347	119	518	295
459	311	259	255	327	608		366	684	209	478	485	645		92	340	373	741	612	636		229	598	316	251	802	517
295	234	459	231	303	535		670	710	789	735	315	615		124	145	299	858	588	578		187	594	448	112	846	700
168	223	350	241	280	387		190	457	137	305	149	661		200	249	219	587	495	465		443	821	413	176	360	411
313	231	236	264	301	486		593	647	731	824	710	745		249	289	348	456	449	730		242	359	698	114	1023	496
260	216	360	228	205	519		156	413	276	355	249	585		597	353	185	820	586	698		374	868	371	156	855	572
384	261	322	252	297	548		656	546	134	335	389	722		1023	614	349	434	721	686		857	839	398	94	767	488
352	357	310	313	252	380		687	596	138	439	170	575		195	314	114	321	661	621		476	299	384	177	637	531
229	233	253	238	437	477		64	310	149	277	167	651		940	558	91	327	579	367		551	254	394	153	409	434
370	517	217	247	351	290		718	727	134	435	555	844		66	343	250	466	593	551		689	884	953	224	613	418
618	557	306	490	387	566		406	321	181	435	271	592		195	295	363	683	564	585		735	503	468	76	833	552
326	336	319	209	283	510		903	666	197	382	281	589		194	260	314	302	710	257		217	417	438	218	773	594
203	276	281	210	409	264		160	354	889	651	356	665		845	636	550	236	512	840		520	499	721	95	537	313
179	269	281	242	273	497		161	447	108	294	456	652		181	360	158	324	470	574		330	355	158	146	357	291
322	245	429	377	310	256		752	700	185	397	526	727		223	363	352	421	585	630		943	805	604	94	590	455
597	560	274	275	346	579		722	594	115	372	439	661		669	446	800	323	533	579		124	600	778	344	1023	690
316	367	230	254	254	292		837	735	135	364	299	625		187	360	161	394	405	465		223	788	418	299	383	323
751	570	222	212	325	337		782	671	192	381	527	708		347	341	133	321	396	536		447	694	497	102	622	285
217	229	363	375	257	334		22	277	142	415	590	754		113	366	509	300	590	674		630	767	248	131	762	545
356	272	304	218	286	294		43	292	160	449	485	722		435	328	658	281	702	765		282	317	581	91	529	340
399	620	326	262	226	277		929	804	99	307	196	699		265	429	190	347	525	638		146	823	518	200	691	340
371	256	341	245	289	659		543	560	207	388	532	633		702	503	227	138	530	575		200	485	499	102	520	266
405	303	323	210	245	546		218	550	801	802	475	749		722	555	910	765	398	510		748	796	471	221	611	411
306	240	337	307	244	609		783	665	952	851	435	686		113	294	135	292	546	711		597	833	397	139	763	285
220	269	358	246	267	308		553	708	932	690	443	616		159	324	161	258	601	561		347	673	684	84	441	366
377	332	358	269	240	493		83	585	163	109	655	739		199	329	145	347	421	519		399	490	424	79	582	328
390	318	299	377	386	339		87	380	143	370	483	750		226	327	774	715	498	434		902	894	353	115	812	738
341	386	258	233	390	213		406	366	135	366	658	694		165	403	332	322	491	617		424	397	380	211	480	246
370	263	525	387	287	322		121	251	155	423	504	349		851	711	366	506	444	551		643	890	390	85	503	335
233	244	306	249	310	313		382	513	1023	818	372	628		160	229	530	329	505	593		377	421	552	305	525	244
332	356	297	255	607	551		129	336	875	741	376	752		183	185	190	138	557	568		305	769	491	111	587	570
305	208	320	398	443	588		200	589	1008	771	361	676		220	430	218	650	512	325		854	914	539	120	376	440
300	719	411	542	221	435		774	585	151	390	323	675		139	430	606	849	476	557		391	792	275	109	325	350
361	248	363	248	302	296		116	344	891	728	525	708		131	291	512	265	556	517		204	619	440	68	766	425
315	281	239	230	362	542		895	716	98	303	500	611		292	302	213	802	524	629		660	891	372	170	498	340
290	520	231	246	234	406		837	738	416	774	521	823		228	387	321	390	374	121		218	821	594	187	533	569
271	296	316	433	309	451		112	327	157	748	535	725		884	637	188	134	809	603		1023	1023	587	156	695	580
269	251	306	238	257	452		853	485	113	382	584	737		327	403	313	390	552	377		719	895	456	251	675	349
240	287	618	542	313	230		905	719	627	614	440	509		645	441	270	617	581	692		698	979	487	80	312	505
451	293	247	241	304	595		836	629	75	304	405	750		163	517	183	130	543	657		678	373	497	103	302	345
305	251	284	247	247	272		283	479	856	813	533	674		1023	700	167	324	579	498		717	348	498	153	444	211
772	481	260	224	492	552		962	709	175	461	472	588		133	335	409	462	506	684		669	607	411	198	516	263
353	246	321	225	536	274		94	277	177	301	334	695		150	215	537	788	431	528		266	429	550	137	583	497
204	271	274	239	307	623		944	670	117	339	472	541		216	368	203	297	615	312		387	609	520	102	971	613
364	287	315	244	393	412		192	639	100	276	696	823		147	234	272	453	417	737		395	658	558	213	691	483
463	361	301	266	331	437		112	324	83	411	147	632		116	422	363	882	425	434		622	861	457	171	638	439
217	259	287	212	431	285		440	640	154	267	376	565		123	426	444	855	453	510		465	736	774	183	613	348
274	238	280	256	755	625		144	418	601	740	433	714		535	487	387	581	521	569		541	702	718	136	571	334
379	234	373	299	313	311		140	277	90	339	176	497		629	502	580	711	265	468		608	313	361	243	570	273
296	323	320	254	332	566		256	379	129	296	537	586		108	204	88	154	562	654		777	833	645	168	610	223
389	268	261	288	285	483		91	349	72	383	705	752		924	325	120	144	524	681		199	318	288	97	425	282
364	333	226	240	455	437		625	727	960	769	774	901		968	587	117	432	494	553		395	415	197	109	442	243
302	495	243	263	315	392		926	699	786	809	366	851		156	290	728	853	600	541		455	840	351	62	749	506
578	651	339	591	251	344		677	714	154	384	289	705		165	277	139	346	443	508		924	808	314	82	672	395
334	237	291	239	467	542		772	649	541	695	603	689		177	306	91	278	702	676		732	639	603	220	740	427
416	449	556	523	377	506		91	367	118	375	398	767		172	312	209	512	717	592		238	804	515	186	554	116
257	249	309	614	325	575		212	272	189	383	347	704		774	658	167	195	338	597		448	354	359	92	655	195
341	217	290	232	352	229		564	632	147	293	488	646		604	501	183	347	392	508		541	749	478	114	662	459
440	570	240	260	280	636		131	338	205	292	666	787		884	698	207	263	539	602		310	513	414	138	610	608
261	347	294	234	223	546		306	456	141	338	650	707		113	208	299	231	396	563		397	868	576	126	723	244
308	227	357	302	253	408		139	398	142	523	265	663		149	380	317	381	440	596		566	802	376	112	538	389
258	253	284	232	299	383		111	502	217	392	350	659		752	471	96	236	451	504		472	916	633	308	358	306
420	289	355	268	351	498		646	607	125	392	988	752		838	632	159	287	540	380		877	790	222	169	820	129
305	226	339	223	420	506		135	443	170	475	342	703		667	299	163	413	492	579		320	461	682	195	585	364
788	504	330	263	230	190		862	711	141	430	251	739		358	139	713	751	384	774		1002	853	593	210	552	149
295	249	243	199	343	693		139	312	621	764	336	658		691	538	300	371	557	506		567	833	282	127	663	395
321	262	337	252	244	253		782	715	951	767	409	665		111	331	136	202	618	633		220	615	328	222	505	381
238	226	228	248	407	233		534	615	148	376	440	584		121	330	134	457	366	485		878	963	514	174	749	591
287	513	247	233	203	326		85	412	150	531	396	685		196	444	270	319	469	626		674	878	163	124	609	511
255	245	357	268	578	598		97	298	128	500	679	772		703	488	198	405	543	625		665	729	609	168	705	390
275	210	240	212	284	198		106	382	181	362	485	490		166	211	440	366	506	529		807	854	615	265	556	441
268	257	364	282	355	497		602	646	72	364	590	767		314	502	204	370	603	534		348	774	274	71	645	611
327	276	400	526	368	525		814	682	835	872	288	629		169	275	267	427	434	293		268	739	397	100	700	513
225	220	348	260	259	311		463	554	841	776	289	737		205	237	233	392	664	616		269	587	579	359	448	446
344	288	313	241	471	431		126	343	150	446	491	652		789	604	39	349	612	589		562	712	620	192	604	194
226	236	268	255	304	429		854	631	115	406	427	576		88	231	211	767	520	588		211	694	675	201	635	254
356	207	368	249	462	591		122	312	110	341	444	736		175	354	136	290	553	495		654	772	453	148	531	252
352	271	285	234	226	404		901	841	164	339	397	623		518	119	424	495	542	529		626	643	599	268	530	302
620	332	366	266	275	434		184	369	189	423	596	677		808	631	334	429	364	332		285	744	369	182	779	617
329	292	397	259	275	216		816	715	182	238	338	796		186	393	200	384	653	703		870	846	470	218	676	277
707	561	366	229	341	375		815	784	999	737	560	688		141	217	655	430	612	648		802	887	421	155	511	386
365	293	276	266	404	432		783	650	194	445	238	591		799	545	103	351	481	595		183	739	773	249	597	299
399	201	307	283	388	263		126	396	703	724	465	677		237	531	469	317	581	556		592	639	159	107	651	670
305	224	251	255	791	661		201	383	156	264	513	692		388	362	375	308	678	686		660	781	613	132	684	261
520	518	183	230	276	481		601	658	846	749	336	674		904	740	206	894	590	610		1023	953	497	172	625	233
363	412	301	556	272	409		581	688	768	900	490	665		53	267	184	373	600	613		583	744	360	136	818	346
285	423	337	226	310	354		53	528	71	367	621	893		103	220	229	250	289	405		178	654	354	116	744	407
279	312	327	216	237	544		231	653	834	707	185	629		65	97	213	376	649	576		817	334	470	147	794	533
206	276	368	265	334	510		685	618	150	339	537	751		666	533	325	260	712	696		327	816	504	126	653	721
212	247	339	223	322	256		447	512	110	326	446	630		154	266	305	308	585	563		215	398	549	241	652	262
338	278	282	247	261	489		498	629	841	790	409	701		133	351	266	275	468	589		450	566	603	179	476	602
880	594	261	277	309	445		916	718	133	367	257	693		155	425	231	421	657	646		683	888	786	281	750	241
252	264	812	688	541	543		372	652	144	386	391	712		120	356	254	872	661	650		472	510	565	307	624	308
309	277	233	269	371	552		644	749	353	522	737	702		162	372	680	866	584	704		769	684	693	336	652	236
337	228	348	670	295	551		435	562	168	312	580	404		181	387	332	376	584	584		863	954	749	364	597	292
327	467	331	496	251	322		252	378	383	484	462	652		383	479	174	329	510	647		331	550	511	136	824	453
302	219	289	266	590	513		885	705	197	525	653	710		358	349	548	468	588	162		960	1023	350	159	536	300
368	268	305	222	446	503		279	591	752	734	273	677		430	588	286	350	628	632		259	385	280	135	439	328
224	257	385	241	348	502		708	704	95	388	544	711		288	340	281	349	654	632		286	499	619	137	710	251
277	296	192	315	237	347		154	360	162	364	529	687		807	576	640	752	507	664		719	663	405	188	354	267
505	417	342	226	619	574		985	769	1023	765	610	770		127	418	250	370	631	424		1023	947	544	128	340	250
211	259	357	271	286	277		759	676	180	455	645	726		409	532	121	256	621	617		615	930	374	156	607	307
365	390	130	229	381	500		766	529	181	390	578	830		952	554	242	467	594	481		531	746	327	201	216	202
287	277	317	226	462	401		651	599	109	385	271	643		148	335	124	322	510	351		268	530	511	239	333	289
291	236	285	235	288	233		441	581	126	278	476	707		199	302	995	890	301	362		377	552	856	213	656	337
573	536	287	263	396	394		225	288	154	316	192	657		487	549	111	253	646	388		707	501	94	115	684	391
389	361	279	217	314	420		413	567	126	315	523	573		431	455	196	343	450	681		482	462	506	224	636	317
283	249	345	235	287	379		373	571	199	203	417	655		199	443	259	417	560	624		993	973	729	98	834	437
239	259	276	224	572	495		116	312	192	350	682	701		148	320	213	410	242	421		312	348	615	270	425	254
489	432	287	256	307	429		217	402	164	414	394	675		285	387	156	335	567	475		878	947	604	255	391	263
632	473	251	247	255	578		210	665	265	415	464	655		247	304	177	391	508	513		1001	297	464	84	520	325
289	222	196	225	331	456		607	613	129	423	376	605		213	263	152	190	516	733		474	643	568	129	714	448
427	420	329	252	428	451		434	643	132	329	650	734		177	369	279	401	499	685		580	768	616	66	624	347
273	278	220	251	342	579		175	280	121	353	341	723		839	558	361	365	515	410		545	678	287	195	579	459
197	249	359	265	358	233		112	390	847	763	451	745		218	242	356	425	759	725		787	789	881	233	519	432
405	299	284	223	616	572		908	659	93	271	253	621		222	487	77	419	531	509		774	782	490	158	454	275
237	252	256	247	257	393		148	418	151	394	400	705		313	657	198	347	537	639		234	693	569	170	561	332
486	436	298	241	408	177		778	739	139	363	399	659		172	309	617	907	553	651		403	471	541	130	760	431
366	369	303	318	258	523		866	783	842	734	501	708		151	354	151	245	629	613		252	724	447	108	545	330
321	272	271	243	469	588		975	703	879	504	596	733		457	397	153	290	634	528		381	544	618	108	854	379
267	294	271	220	309	439		94	258	200	385	342	654		743	553	163	134	281	596		309	765	167	153	668	482
272	248	322	214	186	239		139	286	102	451	458	654		813	593	575	840	544	576		260	701	480	149	709	539
321	283	286	239	403	505		150	409	174	281	483	669		183	313	838	811	475	537		792	870	608	159	487	540
329	219	263	256	271	250		921	711	173	328	349	717		83	387	210	399	761	621		299	709	354	247	547	343
302	202	270	257	220	222		139	357	89	301	76	688		213	254	239	405	595	616		251	351	538	106	901	366
303	291	310	235	307	368		157	625	210	346	474	729		528	500	237	409	229	330		905	908	833	141	648	443
238	324	240	396	474	543		961	774	118	300	477	694		210	265	288	368	484	640		256	890	473	143	266	370
619	532	241	225	335	548		419	647	282	444	543	672		189	404	56	311	418	584		395	384	546	167	491	327
276	207	369	263	334	450		177	443	79	432	370	703		155	331	240	456	392	469		670	621	537	236	453	449
414	427	381	545	303	322		827	786	146	514	537	690		182	460	198	443	333	492		703	810	437	175	442	255
608	373	379	240	191	398		137	384	766	807	367	676		131	353	435	819	388	549		205	492	718	204	610	359
628	535	422	266	211	506		143	267	863	830	383	659		193	295	459	224	320	414		536	287	430	108	639	504
571	437	253	227	330	346		524	476	101	508	673	810		209	368	736	801	510	549		801	566	351	144	569	344
323	232	260	269	220	413		811	677	851	748	396	708		230	151	404	626	706	657		556	757	439	181	565	235
314	285	223	267	192	535		465	573	135	269	484	740		188	161	214	326	536	680		443	709	431	156	254	322
500	543	257	267	158	395		144	643	213	407	283	530		208	244	238	330	564	144		794	914	502	127	601	354
200	288	266	267	383	492		464	578	138	312	225	756		177	367	210	299	645	697		428	688	450	78	646	462
356	230	729	594	367	375		250	454	142	425	497	705		867	497	132	258	252	506		562	461	399	168	541	299
564	520	230	247	308	544		736	655	81	266	285	743		207	277	105	292	695	703		382	601	493	181	655	400
373	231	401	270	210	607		374	447	1023	706	656	730		749	488	373	454	620	621		242	789	396	90	316	291
325	225	351	242	282	517		911	845	692	774	284	653		251	474	957	837	510	558		703	435	427	141	395	288
486	414	165	209	457	240		114	362	124	234	514	291		627	599	197	350	495	477		237	546	715	248	404	575
345	262	413	276	334	543		204	399	209	412	569	649		126	476	317	299	382	483		605	805	401	125	328	155
274	278	230	269	390	244		119	488	876	908	489	563		511	418	158	353	512	617		273	630	619	80	553	463
323	241	318	216	283	256		344	651	140	442	421	730		197	436	566	928	580	611		589	711	540	195	579	300
239	234	270	289	317	259		167	282	106	331	572	680		401	416	357	340	547	607		869	576	311	260	692	369
282	598	274	224	288	259		300	494	956	748	424	676		195	355	261	336	661	784		1023	775	567	169	402	271
374	252	228	246	345	572		822	773	925	787	425	832		123	325	158	231	647	446		580	729	402	163	610	239
228	257	249	279	226	255		449	620	170	264	567	718		714	436	128	229	410	393		274	193	42	107	309	304
228	261	356	613	255	478		854	718	220	409	491	716		151	304	218	375	479	585		230	643	630	247	459	271
681	458	214	229	237	421		112	273	782	719	581	702		157	371	248	837	600	625		522	520	188	185	417	347
335	314	375	243	397	517		774	698	886	705	257	671		613	389	271	389	546	590		431	658	546	141	614	385
335	357	333	309	293	919		421	479	124	261	521	772		857	593	344	892	550	656		745	820	435	85	519	409
260	248	240	257	304	619		842	586	43	326	821	853		195	246	200	451	758	620		240	376	210	103	488	397
375	219	369	239	348	363		816	606	180	429	409	811		124	485	137	95	397	336		654	718	262	149	519	214
303	240	321	248	208	294		729	644	209	288	434	717		514	801	284	319	585	653		1013	922	578	264	702	331
200	272	458	279	335	483		981	717	984	793	451	700		120	365	105	321	518	556		671	654	389	238	619	512
345	357	287	305	326	242		120	283	182	355	448	646		201	449	661	877	475	504		717	720	383	149	536	293
274	219	303	199	402	242		389	462	191	301	246	692		204	483	166	290	741	650		416	653	339	195	594	307
330	281	331	251	251	236		131	424	660	825	824	798		736	593	175	352	602	594		319	698	354	104	580	154
318	474	243	241	287	652		509	477	113	398	301	462		186	402	648	744	539	498		650	933	223	133	474	387
403	289	313	255	342	352		153	448	725	811	631	695		130	353	154	190	338	398		276	274	750	274	674	321
282	241	262	260	306	521		128	634	101	347	471	701		979	679	162	237	497	663		277	566	251	192	657	327
213	230	213	221	329	307		837	435	146	374	492	728		177	420	906	215	613	646		900	857	647	340	468	389
397	255	249	233	437	249		956	793	95	210	446	672		88	147	320	702	502	561		206	783	419	117	559	338
418	321	307	248	482	285		598	616	138	281	344	762		752	695	433	464	346	508		508	584	367	155	430	460
259	238	216	269	568	442		837	767	218	388	696	788		110	264	167	446	694	285		1023	926	527	236	747	341
250	225	188	251	354	346		902	686	271	789	471	732		173	502	187	292	442	501		266	779	416	110	588	234
244	249	306	239	496	544		163	413	254	424	272	675		353	546	177	821	487	648		291	669	525	152	373	233
326	274	293	254	281	301		57	355	148	417	383	678		719	522	246	288	665	615		404	533	536	154	911	226
319	321	368	243	295	579		563	541	245	469	252	661		116	364	216	306	382	533		636	797	654	286	638	417
285	224	214	272	288	530		99	484	95	298	629	689		194	430	600	524	814	652		507	455	325	181	814	446
157	258	339	320	399	323		224	197	158	253	498	749		908	780	343	320	461	525		672	415	416	115	750	282
327	310	308	266	377	330		221	393	905	314	505	779		272	415	372	439	667	642		268	578	227	114	784	287
305	239	268	236	312	467		372	527	150	444	382	679		192	249	216	291	429	235		840	692	522	227	384	222
259	230	356	253	247	394		728	672	840	773	644	734		107	191	352	399	697	539		347	773	593	236	654	388
258	358	237	268	270	257		92	366	1016	651	728	769		121	266	239	283	620	663		905	787	563	253	616	480
952	251	316	255	294	591		864	703	965	675	224	559		242	378	160	198	394	532		561	846	640	164	503	505
293	222	341	221	335	452		476	585	740	700	446	834		293	361	246	368	642	708		531	754	618	294	556	406
283	224	343	252	327	420		574	619	408	489	620	764		602	531	998	772	696	826		511	869	650	315	502	246
365	220	329	240	258	482		732	696	606	611	531	285		170	293	165	430	423	565		602	673	519	100	727	357
254	258	345	248	568	311		651	605	134	417	367	692		250	385	153	320	603	596		431	394	536	239	750	496
349	327	312	248	324	506		167	236	189	281	499	791		70	373	322	151	549	617		619	896	517	237	572	443
301	221	268	271	289	365		576	648	154	424	433	658		195	355	435	261	632	633		612	851	401	164	536	265
252	466	307	245	337	642		174	323	101	325	196	712		203	190	179	221	445	601		180	628	703	114	466	250
296	244	165	253	348	278		866	599	791	845	607	782		220	439	107	294	578	554		740	844	530	152	520	287
255	237	244	248	222	415		106	288	127	322	685	708		103	400	528	847	669	666		276	613	596	128	687	366
236	308	308	241	379	575		161	382	204	512	295	698		181	362	434	224	533	519		923	742	303	41	639	250
931	232	288	214	344	508		971	771	106	335	718	824		163	142	990	869	430	494		340	667	581	176	632	215
357	225	347	265	445	535		882	711	145	222	356	675		103	322	378	302	559	506		630	928	277	82	521	526
258	276	400	192	370	373		166	629	104	190	323	633		935	664	242	880	579	495		414	743	99	98	814	332
364	253	300	251	258	454		936	696	805	868	670	658		146	211	252	405	537	735		383	803	342	157	488	446
330	278	281	219	285	581		101	236	154	360	558	391		431	449	133	232	655	568		1023	913	528	115	873	470
255	265	273	251	385	596		125	317	109	364	753	675		648	394	327	849	582	540		973	947	504	128	721	503
397	219	274	260	573	310		109	407	234	449	774	711		97	111	66	266	268	601		239	553	267	214	772	326
328	234	206	247	276	332		91	336	185	511	737	820		179	309	180	250	565	730		292	853	265	133	840	525
386	269	299	217	218	432		557	584	177	438	185	695		760	597	398	352	572	492		317	772	581	107	563	380
234	256	269	240	290	585		319	672	169	342	625	680		186	407	152	404	425	598		394	820	686	271	518	212
133	310	232	285	286	227		762	705	250	793	348	700		171	337	526	804	596	158		474	590	262	213	491	195
335	209	391	220	286	239		148	206	98	405	514	722		336	313	157	277	619	689		720	650	383	146	443	309
357	193	336	223	354	680		904	476	560	786	479	688		138	265	196	319	452	466		418	497	348	131	666	359
319	334	258	246	358	539		90	220	114	353	535	703		184	342	338	328	650	641		576	899	713	279	235	371
305	303	295	285	293	253		179	588	110	279	213	745		466	356	275	330	656	718		441	415	394	153	538	288
245	261	365	245	367	262		112	278	968	806	477	389		208	349	244	446	580	526		709	868	865	176	516	295
369	288	305	233	384	253		157	297	92	331	528	747		163	367	94	484	419	187		244	444	334	147	427	376
344	236	358	302	261	269		395	413	118	389	600	722		264	470	185	238	606	669		346	864	548	261	209	327
267	220	318	251	271	602		718	727	128	281	311	616		807	680	141	170	432	653		739	751	558	171	379	254
372	257	340	226	351	459		831	676	103	289	358	730		870	776	146	259	499	334		364	735	389	179	577	178
268	449	269	245	374	259		988	737	773	745	697	747		697	549	731	745	502	580		232	405	294	119	617	484
474	277	219	550	402	490		192	343	893	805	543	715		129	355	672	526	487	550		838	903	397	178	421	359
551	529	225	280	277	594		68	278	804	771	540	533		129	151	974	847	426	571		339	879	554	144	327	196
380	312	322	215	302	250		90	294	469	697	467	675		252	395	184	358	246	517		687	787	364	90	531	221
303	215	444	455	347	357		189	414	123	416	454	636		132	229	171	224	635	541		666	523	577	166	610	437
698	552	247	239	298	611		167	369	112	307	527	659		309	245	122	361	353	568		754	693	635	117	641	476
252	259	368	226	323	287		90	276	138	344	472	769		155	372	840	761	371	501		545	808	430	181	712	347
361	417	270	219	270	424		129	257	192	452	396	674		121	332	122	166	646	646		672	951	635	181	686	254
328	289	325	222	310	252		116	513	179	313	424	626		224	302	306	818	580	654		877	968	649	98	669	117
358	232	259	211	336	311		110	318	759	857	384	623		713	534	328	197	492	549		396	742	440	168	703	369
386	236	339	257	313	628		96	250	146	538	220	626		596	619	160	443	579	545		832	889	499	114	762	452
669	598	315	257	272	689		112	349	708	752	489	664		894	635	94	224	340	473		313	366	327	180	962	544
359	197	305	272	187	295		875	694	167	437	606	799		71	289	80	341	244	313		227	297	535	221	506	239
436	550	213	381	337	424		909	675	151	299	441	724		598	283	338	61	445	425		602	695	493	154	561	488
378	312	249	241	297	542		920	832	162	390	716	739		173	259	139	329	500	606		620	561	412	184	654	506
331	273	379	249	526	271		162	371	235	432	491	691		142	421	226	371	303	578		459	480	370	169	444	241
784	672	315	232	216	382		875	775	88	400	350	729		178	262	226	340	476	610		182	616	537	163	599	375
279	259	261	266	324	462		746	735	936	772	611	745		1023	480	195	211	135	525		829	988	390	153	496	323
324	273	374	246	225	324		648	573	177	326	670	697		78	345	312	483	452	481		820	849	497	229	670	335
324	240	313	243	426	346		729	659	101	325	514	798		773	563	164	196	320	500		290	382	308	187	689	316
358	277	377	242	254	337		664	726	189	357	348	708		36	293	395	386	577	609		739	411	505	79	724	378
342	395	367	261	287	435		959	738	143	372	179	624		387	578	343	390	379	420		368	397	714	70	598	372
481	534	289	258	247	270		74	296	171	395	528	740		125	181	772	716	358	534		261	668	403	143	865	752
260	341	276	230	348	392		698	725	128	416	567	706		228	243	135	178	493	577		665	787	665	65	699	415
285	207	315	221	358	610		807	624	135	362	414	708		246	66	297	266	546	703		237	512	290	150	626	235
229	287	230	235	321	283		97	274	100	335	168	600		110	262	128	453	600	602		402	787	580	191	567	370
369	221	234	236	273	529		928	767	717	747	628	696		299	301	275	466	430	668		332	332	464	56	615	375
360	259	292	235	347	422		685	715	834	821	357	573		120	441	205	390	662	319		173	764	578	186	552	407
238	213	322	233	409	588		136	403	115	278	365	620		213	160	159	398	565	680		270	611	450	125	603	443
340	280	366	281	315	351		300	571	200	496	256	708		179	284	180	486	613	611		310	578	547	342	748	523
364	329	227	246	274	388		874	676	176	431	749	796		600	403	342	247	524	607		632	788	193	120	639	198
380	228	442	275	298	470		124	424	125	254	341	580		198	381	523	656	468	473		429	804	836	68	418	408
217	337	361	249	276	443		939	752	139	423	457	711		208	385	461	265	315	455		631	753	539	246	838	357
337	290	323	244	274	650		81	228	109	306	377	689		952	656	511	283	557	611		198	772	301	123	574	255
329	242	288	208	257	396		608	531	687	825	723	778		753	589	290	371	336	415		603	654	670	81	410	256
334	295	267	223	471	436		820	738	510	650	813	805		168	254	928	811	772	732		683	539	492	108	663	385
867	240	303	257	206	432		187	700	132	305	347	597		308	393	123	829	358	489		666	698	597	170	602	334
506	383	270	229	324	383		440	306	904	825	328	632		619	621	166	457	408	567		703	929	360	123	762	267
232	236	381	570	279	245		102	243	42	330	612	787		164	267	421	439	437	420		839	488	380	119	498	260
256	247	177	250	417	291		665	734	83	392	301	786		240	354	406	177	728	315		402	735	477	305	396	341
294	257	312	260	278	298		98	166	111	412	611	529		189	371	568	888	502	513		537	471	363	182	738	322
360	215	184	211	271	230		671	595	871	714	386	672		362	317	584	797	451	541		327	636	503	123	342	238
312	269	295	255	300	652		671	658	104	432	506	730		109	291	90	284	814	623		758	946	502	280	539	311
322	291	351	527	315	431		868	738	84	319	427	810		228	411	425	337	325	548		628	667	453	77	375	245
358	286	207	290	538	549		95	210	287	742	479	730		122	241	435	186	657	641		584	765	182	142	833	345
327	241	372	271	245	233		736	661	114	338	702	772		118	267	331	911	500	490		504	566	491	131	412	355
233	272	200	228	285	392		843	711	517	560	475	723		294	513	265	381	607	655		602	611	536	103	386	63
238	616	385	227	403	563		151	392	146	251	523	450		201	303	619	454	523	439		128	450	376	161	590	363
482	432	315	252	171	348		103	273	166	367	205	662		198	341	171	234	282	538		557	560	691	357	590	293
340	217	293	250	413	260		777	575	77	387	724	780		153	360	635	826	463	758		350	820	524	366	529	337
238	218	256	298	291	613		1015	714	375	699	370	729		204	427	475	428	354	531		242	901	694	164	806	440
488	527	238	229	269	290		118	235	674	701	383	718		136	292	138	195	503	520		567	846	423	148	331	255
303	238	173	264	280	393		838	721	151	316	468	501		120	306	307	428	590	362		218	610	469	154	574	346
313	243	378	229	251	456		478	555	149	762	538	724		247	333	188	333	560	698		781	356	249	52	619	568
297	367	362	269	446	354		729	656	159	218	499	717		90	236	176	308	449	280		699	964	591	260	625	193
301	282	336	227	605	289		766	775	77	363	599	685		172	275	398	255	193	304		355	433	474	341	530	331
351	261	190	206	323	600		72	332	149	324	569	644		234	249	598	557	492	617		749	933	502	83	523	364
339	239	313	232	286	333		731	631	657	803	708	810		457	440	171	379	489	481		251	603	479	297	288	130
328	253	255	242	344	469		764	662	749	691	482	738		119	260	132	244	555	541		55	533	624	346	594	268
334	293	279	243	310	338		311	321	119	272	407	567		708	472	131	199	439	410		365	436	563	191	647	265
342	303	237	248	634	510		679	662	918	786	437	739		193	318	204	912	441	513		458	702	460	75	730	692
273	281	314	241	366	550		863	716	804	820	647	912		594	467	269	476	570	564		289	750	241	142	627	285
256	237	264	286	227	272		76	580	801	807	378	648		853	616	604	839	432	585		475	534	429	274	879	443
344	288	352	190	333	473		176	371	103	343	470	679		241	359	566	852	570	821		994	768	561	122	709	305
284	252	327	255	302	336		550	367	115	325	287	661		941	544	221	397	446	413		268	798	651	94	448	398
269	255	752	546	608	631		967	800	469	833	452	740		108	222	288	801	492	694		413	544	455	167	265	356
828	632	212	221	285	501		191	484	521	793	928	831		142	260	150	327	718	573		668	336	408	223	499	240
206	217	336	248	423	258		818	357	231	426	453	689		1023	810	101	382	652	663		763	757	416	118	234	455
359	265	315	253	548	557		130	320	117	292	396	696		723	496	220	465	397	481		290	540	506	277	517	289
416	582	279	252	343	569		949	672	202	368	349	328		194	398	631	580	765	766		710	658	570	188	513	315
249	260	402	659	455	429		106	367	135	374	392	757		229	331	829	877	492	473		190	781	288	139	415	573
351	262	289	468	326	262		769	748	82	423	313	629		153	344	99	328	560	608		957	986	592	216	601	237
539	365	355	247	227	249		101	525	154	371	241	677		484	505	94	270	617	558		217	566	655	227	496	281
239	264	262	264	244	533		76	355	184	330	353	627		194	272	82	434	457	539		998	1011	482	189	555	395
333	204	313	543	411	269		677	694	191	285	526	788		117	232	651	903	865	891		867	752	305	69	696	235
216	256	209	268	264	484		787	639	98	190	432	682		828	430	125	672	87	362		603	294	348	73	559	421
252	242	279	230	339	351		875	630	220	310	475	653		727	326	152	5	655	674		549	592	252	80	238	215
320	283	324	252	333	332		136	496	107	368	600	758		182	401	428	753	508	579		626	771	713	217	326	464
361	244	380	263	298	264		84	341	71	280	448	718		615	357	932	833	224	553		623	704	371	102	573	381
328	234	301	422	432	485		594	579	739	830	366	661		505	529	291	532	511	517		239	785	430	148	464	283
327	274	210	233	286	463		110	352	115	281	247	680		794	444	254	400	565	595		278	726	566	215	679	546
444	300	290	223	417	595		775	515	865	882	504	694		246	424	140	345	211	336		942	753	279	47	587	433
315	299	322	251	494	595		160	455	116	352	204	625		429	538	953	829	579	690		788	500	526	193	736	461
305	207	310	228	256	381		655	604	923	787	654	758		163	237	205	445	668	631		302	831	509	182	520	278
211	391	306	264	252	472		98	323	512	734	661	708		118	270	92	150	479	406		870	951	396	133	598	298
387	264	325	248	377	554		63	376	726	773	101	613		89	103	279	440	563	621		647	508	393	183	555	393
355	324	357	462	238	334		337	691	168	382	483	692		945	567	438	811	452	607		605	910	572	210	487	408
263	396	366	235	312	532		115	477	110	486	713	752		256	224	633	567	556	422		488	760	374	154	555	356
685	566	236	214	271	480		767	675	895	680	543	757		256	414	691	627	644	639		907	752	598	213	564	321
267	224	280	248	357	573		85	369	154	257	522	652		231	433	206	488	590	310		490	252	512	148	718	558
179	269	256	377	347	384		99	178	300	399	545	584		223	300	554	187	493	520		225	663	551	91	665	404
394	268	213	256	364	423		443	521	128	316	201	689		238	275	1023	924	345	516		277	495	476	74	614	515
332	245	348	242	426	375		168	430	141	282	449	671		120	288	276	387	559	620		683	663	743	63	251	260
568	592	328	615	198	622		705	658	151	417	670	684		147	304	253	408	361	530		339	659	374	73	875	581
279	246	270	536	342	537		600	686	117	381	406	716		612	230	922	825	565	515		633	667	696	137	646	433
350	363	319	230	287	331		98	257	948	877	544	654		106	381	113	137	706	610		385	696	363	99	710	394
312	234	285	269	275	235		473	650	188	508	272	698		112	123	315	376	563	576		525	628	275	136	589	150
256	235	315	276	254	423		565	668	140	369	571	687		369	488	118	257	464	414		657	1023	690	186	753	372
763	247	246	269	294	399		110	605	271	392	262	676		620	329	194	261	410	587		687	755	293	262	553	654
297	213	280	194	300	497		630	657	964	777	532	728		234	350	140	215	572	651		388	656	355	67	806	544
316	236	316	227	378	592		460	532	166	379	672	772		206	310	222	436	529	713		303	584	555	268	375	281
331	251	389	240	209	253		166	273	62	303	654	771		201	371	371	385	562	544		699	766	476	96	934	529
229	467	266	242	530	560		164	261	141	401	455	665		139	372	157	374	661	682		287	430	571	168	702	372
395	246	228	250	297	420		851	766	98	337	511	645		494	515	321	395	232	627		803	822	653	184	675	508
609	393	320	231	334	362		851	694	957	739	381	781		92	439	811	781	416	508		720	646	633	111	798	439
305	270	227	238	697	466		799	670	187	376	349	645		120	227	288	461	613	644		95	757	509	193	768	539
608	347	262	240	241	346		92	348	607	841	514	410		95	144	389	480	625	625		268	661	527	169	698	496
239	268	290	245	370	401		142	356	759	665	515	759		204	327	188	334	678	600		561	535	938	94	484	302
268	263	284	225	319	239		881	723	434	473	624	749		761	662	169	246	548	657		935	699	366	164	808	253
306	222	384	256	328	481		245	402	157	377	688	599		785	446	202	373	264	552		387	517	675	282	542	330
469	501	366	275	406	583		72	322	141	426	547	785		777	614	802	609	491	477		398	464	127	95	646	424
367	297	271	239	317	606		172	342	102	486	148	522		396	220	336	267	361	622		743	675	601	155	785	434
242	260	323	288	301	302		843	708	110	434	738	790		288	316	255	340	397	482		603	763	567	354	642	311
276	338	328	266	589	568		141	424	196	361	265	591		198	390	162	447	394	290		861	876	711	291	731	400
252	226	207	332	386	370		606	725	121	387	523	701		278	413	187	730	476	602		417	659	645	131	666	543
246	241	267	241	394	325		597	665	979	876	504	606		174	192	422	440	617	300		521	918	544	259	793	406
353	237	197	257	343	216		817	710	62	436	785	783		138	263	191	165	400	458		727	886	542	116	661	429
218	243	243	593	304	525		820	722	162	408	624	624		193	300	792	816	712	652		752	688	722	188	459	205
335	257	322	281	248	587		139	498	159	467	541	740		595	508	90	419	232	575		196	702	392	137	780	493
384	240	234	222	645	324		953	735	169	303	499	663		147	482	930	762	468	510		178	512	328	65	893	410
171	229	317	225	380	573		888	702	185	330	444	382		211	370	271	183	596	175		575	625	484	123	632	327
317	234	256	318	311	508		112	452	578	739	386	636		172	233	192	330	564	543		322	471	605	273	567	398
347	263	304	226	311	467		100	529	173	425	166	651		152	160	100	209	522	549		402	904	390	185	740	385
277	230	314	226	420	280		119	291	110	311	256	689		193	404	712	786	205	315		276	495	648	210	598	258
529	592	337	258	235	302		119	335	132	428	528	725		129	362	548	870	588	546		799	482	323	100	560	232
614	336	263	352	275	235		841	719	772	822	752	838		165	272	230	382	533	505		280	864	501	193	523	452
285	222	207	283	308	292		393	546	678	721	404	728		132	358	162	308	292	456		287	508	646	242	585	395
207	248	262	237	355	370		197	384	114	428	439	662		900	597	146	260	253	486		615	703	767	101	498	381
306	285	399	485	405	349		935	682	145	438	373	642		685	471	156	439	583	630		482	660	732	173	634	351
225	254	360	220	299	642		624	545	104	377	339	499		128	352	475	863	646	634		231	410	320	116	662	586
229	251	218	239	427	317		104	523	159	360	433	656		116	310	663	857	734	621		249	753	544	197	615	650
355	317	226	235	463	569		782	701	159	294	547	692		778	743	303	199	652	558		845	719	617	140	559	356
274	221	336	222	223	240		196	552	98	296	742	735		244	458	136	254	585	589		433	219	619	222	448	401
255	227	346	240	298	267		171	316	281	260	241	642		572	534	889	767	628	746		490	948	526	102	671	415
259	265	331	256	418	458		781	641	517	749	462	711		196	330	264	219	575	568		405	342	557	124	619	452
348	249	291	675	571	568		325	443	188	377	584	679		755	546	635	641	482	436		263	772	614	263	480	499
288	260	253	298	237	373		134	586	308	452	545	734		755	569	157	229	512	428		874	693	669	141	393	181
313	233	325	246	328	428		533	253	663	815	756	691		200	351	191	377	512	500		406	745	361	101	474	367
395	260	317	235	256	453		855	570	896	320	721	818		291	365	128	301	500	676		274	675	634	154	560	238
240	276	261	196	241	475		190	207	513	830	608	787		804	579	207	358	492	553		285	357	503	203	743	431
315	249	242	249	482	505		747	661	142	333	706	824		185	448	119	349	889	874		754	752	392	78	283	190
237	278	286	438	532	589		125	387	160	631	556	732		254	390	949	602	371	542		184	667	344	119	693	696
260	255	380	255	307	263		733	681	88	357	399	666		271	387	433	843	536	562		237	352	474	198	574	628
222	244	351	207	491	439		702	582	121	404	313	603		247	365	445	161	389	674		176	555	404	94	627	496
327	255	331	261	268	323		110	315	171	175	506	722		575	413	102	382	595	393		837	863	805	261	516	360
178	255	334	256	304	353		168	493	123	275	550	687		104	282	610	429	1023	866		735	944	205	154	355	432
366	282	346	237	415	616		224	609	133	386	389	588		255	301	168	435	537	665		207	699	358	140	694	457
287	241	298	260	265	299		176	587	141	426	516	700		142	334	244	459	828	682		657	920	356	133	632	493
242	224	339	266	267	448		837	791	80	323	483	661		879	614	138	423	664	780		228	789	546	200	425	231
350	223	274	259	292	477		384	554	647	824	378	674		318	303	535	214	508	174		932	625	391	125	611	489
262	220	269	264	197	482		516	584	159	409	538	832		178	374	280	400	632	717		450	743	367	109	587	284
282	237	332	485	269	389		968	732	160	426	472	662		279	405	418	249	564	636		254	494	480	169	533	185
338	551	290	201	331	601		140	123	740	747	531	781		157	343	701	833	393	538		603	772	299	207	668	309
316	252	358	235	572	594		887	750	141	393	663	731		193	371	77	128	375	427		447	642	293	116	654	465
267	228	296	240	259	541		1023	822	99	174	631	713		800	504	140	646	795	693		706	876	499	125	842	497
415	286	220	237	373	269		877	699	259	348	479	664		214	274	920	853	602	615		263	827	261	105	611	471
262	264	223	242	305	327		161	426	226	431	555	763		170	301	242	426	565	578		263	598	653	206	666	501
597	661	317	248	462	245		494	485	927	785	431	681		108	329	410	819	430	312		235	748	491	175	517	485
360	300	311	251	343	395		714	651	437	683	680	703		666	552	397	787	417	755		946	763	436	224	406	365
202	283	231	206	324	638		548	683	774	826	644	752		235	218	168	413	471	609		925	786	201	117	725	283
342	256	268	273	326	288		79	512	120	361	230	731		175	440	91	284	411	357		625	887	644	176	549	464
277	271	263	256	329	655		100	402	127	319	354	656		672	580	321	301	587	627		839	909	174	124	672	361
393	217	359	203	377	304		169	394	173	401	511	649		256	381	349	398	609	330		965	746	316	87	652	436
724	505	310	186	221	355		104	374	870	840	545	653		223	297	187	618	655	667		589	930	516	113	481	370
396	492	276	256	609	529		135	255	151	338	419	648		751	450	705	569	604	616		450	857	559	163	703	519
233	266	381	242	680	570		111	344	116	279	504	723		137	221	879	858	674	579		776	857	574	173	679	414
270	262	359	244	295	558		841	639	178	370	149	825		133	260	356	357	579	626		300	749	481	103	737	466
307	261	342	240	543	485		173	350	204	492	445	751		197	347	154	371	651	695		748	320	476	127	627	237
398	372	400	257	268	228		724	692	180	489	326	656		436	404	807	824	600	601		852	922	463	187	813	336
313	240	245	231	328	503		789	599	857	785	764	551		165	245	522	283	543	366		274	263	640	141	914	730
246	247	281	228	351	611		864	780	195	393	383	806		495	528	118	286	857	644		642	591	517	86	668	319
305	232	427	644	268	530		555	636	241	377	506	731		128	275	200	398	531	611		833	863	262	94	279	362
294	259	324	229	313	334		968	722	833	729	495	679		473	479	79	408	369	312		254	736	332	135	715	557
315	190	275	223	248	524		519	391	846	729	366	661		586	542	236	391	536	534		98	628	638	185	524	325
315	269	232	225	364	255		640	598	616	627	470	643		108	167	487	363	436	461		685	477	639	72	482	221
383	281	291	255	272	267		142	290	165	428	167	586		833	486	140	566	555	706		979	810	657	267	870	397
263	274	308	361	288	334		204	512	716	735	329	646		270	523	149	279	432	544		539	664	688	374	587	453
273	274	359	276	347	313		130	333	17	365	471	685		222	230	591	414	636	507		608	623	556	150	506	360
276	211	237	262	305	667		1023	854	783	727	368	558		244	352	223	313	708	667		221	755	450	149	486	394
448	509	290	219	331	239		110	383	865	801	471	603		142	377	141	207	683	671		354	363	468	334	580	497
230	228	336	265	327	278		732	676	81	474	464	674		218	395	184	375	679	589		781	894	299	108	683	401
522	638	304	262	362	388		230	466	722	755	664	649		217	401	345	376	478	503		844	890	539	162	717	536
229	281	250	250	305	508		915	544	156	353	383	703		131	289	202	500	549	643		913	816	322	275	860	569
246	236	299	271	591	668		547	677	244	673	526	731		862	696	319	428	441	796		414	361	513	120	568	385
304	233	280	238	303	493		948	688	221	640	605	759		51	312	75	275	472	395		474	582	286	158	333	396
929	214	252	225	422	473		712	630	100	302	311	736		488	500	473	370	504	682		869	822	679	151	684	322
225	233	294	237	565	609		84	340	891	675	552	672		204	292	72	323	572	679		654	471	480	157	645	303
402	225	370	255	310	194		102	391	124	284	420	675		217	366	226	283	411	436		839	861	413	134	461	273
301	242	253	229	372	480		954	629	175	390	633	346		745	441	228	393	657	624		603	735	378	246	595	332
343	225	297	432	268	473		822	778	542	648	531	642		162	267	679	640	570	515		401	906	560	90	299	305
294	241	216	259	275	309		724	641	884	757	496	638		772	517	216	577	733	716		296	907	449	59	454	416
377	354	336	291	373	277		898	678	99	537	533	671		910	869	438	905	621	614		656	722	456	145	522	707
244	212	318	242	416	252		288	613	67	343	521	731		170	333	482	309	411	566		719	764	442	107	578	333
304	289	286	283	259	571		850	723	236	490	631	665		432	267	46	195	506	427		407	545	402	101	776	356
259	243	231	249	303	555		148	372	737	775	291	596		1023	760	988	858	398	402		696	215	357	106	816	325
230	272	286	228	363	372		707	692	674	812	177	699		124	282	486	335	598	649		267	730	500	171	676	436
405	243	260	253	269	425		93	360	158	355	347	727		117	201	401	227	490	605		264	542	690	159	353	325
[truncated: 23,578 more rows]

## Sheet: Supplemental 3
Supplemental 3c
	PD-L1 MFI Normalized to control					PD-L1Percentage Positive
2	GNE-1	GNE-2	GNE-3		2	GNE-1	GNE-2	GNE-3
1.58325	5.00095	6.05899	6.72122		29.8	71.9	77.7	80.5
1.66698	5.12274	6.11608	6.73644		31.3	72.9	78.9	81
1.61751	5.32065	6.46622	6.94957		30.3	73.4	79.2	81.9
1.65937	4.94006	6.05899	6.88487		30.8	72.5	78.6	80.5
	CD14 MFI Normalized to control					CD14 Percentage Positive
2	GNE-1	GNE-2	GNE-3		2	GNE-1	GNE-2	GNE-3
1.55672	1.3289	1.58519	2.43		27.6	18.2	24.5	40.2
1.59468	1.31941	1.54722	2.5439		26.9	17.3	22.6	41.5
1.5757	1.41433	1.55672	2.47746		26	17.8	23.7	40.7
1.66113	1.39535	1.59468	2.41101		28.5	18.6	23.7	40.6
	KDR MFI Normalized to control					KDR Percentage Positive
2	GNE-1	GNE-2	GNE-3		2	GNE-1	GNE-2	GNE-3
1.03167	2.32579	2.8371	2.33032		5.33	36.1	43.2	38
1.04072	2.24887	2.67873	2.58371		5.21	34.4	41.2	40.2
1.0724	2.36199	2.50226	2.48416		5.6	36.9	38.6	38.4
1.05882	2.34842	2.70588	2.68778		5.5	36	41.6	40.7

## Sheet: Supplemental 4
Supplemental 4a
				Transcriptional Activation PD-L1											Normalized MFI PD-L1											Percentage Positive PD-L1
	2				GNE-3							2				GNE-3							2				GNE-3
gRNA1	1.6661	1.2516	0.91698	0.960001	1.64691	1.25882	1.32108	1.39198			gRNA1	1.33101	1.25063	1.31092	1.53043	1.37121	1.59227	1.68502	1.33101			gRNA1	4.54	5.52	5.08	5.15	7.27	9.06	9.41	7.35
gRNA2	56.9022	51.8405	42.8381	35.9265	69.5023	70.4169	68.052	61.198			gRNA2	10.4193	10.9758	11.0995	9.58454	31.7217	29.9749	30.1913	30.887			gRNA2	60	61.8	62.2	58.1	87.5	86.5	86.2	86.3
gRNA3	150.072	103.559	88.3111	80.6481	165.222	97.3159	102.508	79.7684			gRNA3	41.6928	39.3275	35.772	36.9623	46.3459	42.342	40.9662	42.2647			gRNA3	87.3	86.6	84.1	85.4	90.5	89.2	87.5	88.7
gRNA4	15.8516	6.55298	6.50349	5.97386	15.2823	11.8442	14.2691	13.9751			gRNA4	2.41159	2.48889	2.81353	2.30338	5.82802	5.30242	4.46763	4.6686			gRNA4	19.5	21.7	21.9	16.5	43.8	41.6	37.1	39.1
gRNA5	56.9873	47.9444	53.5983	38.0145	89.8547	80.8404	68.0177	72.4501			gRNA5	19.4164	19.2	18.0097	15.7063	34.9681	32.201	30.9488	30.9488			gRNA5	74.3	74.9	73.5	69.8	89.8	88.2	85.7	86.6
				Transcriptional Activation CD2											Normalized MFI CD2											Percentage Positive CD2
	2				GNE-3							2				GNE-3							2				GNE-3
gRNA1	67.4349	65.8553	46.9287	47.8015	115.694	96.1721	73.8445	69.7823			gRNA1	1.97888	2.17899	2.21234	2.25681	2.60145	3.12396	3.07949	3.03502			gRNA1	18.9	20.1	19.3	21.1	30.7	34.5	34	32.8
gRNA2	43.2548	32.0365	31.7647	35.9041	296.094	281.13	254.643	205.583			gRNA2	2.69038	2.90161	2.72374	2.90161	35.5197	35.0306	31.4842	31.7287			gRNA2	33.7	35	32.5	33	82.9	82.5	81	82.3
gRNA3	520.675	501.198	424.719	349.077	971.762	826.598	741.946	923.122			gRNA3	63.6465	60.4669	58.3213	61.1117	158.788	147.815	149.872	147.471			gRNA3	87.4	87.3	86.8	88.1	95.7	95.5	95.4	95.6
gRNA4	531.517	385.916	447.452	347.706	1586.35	1611.71	1926.03	1398.07			gRNA4	40.2335	42.7682	38.1768	42.5903	191.729	205.692	154.441	193.53			gRNA4	84.4	85.1	83.3	84.7	93.7	94.5	92.4	94.3
gRNA5	4.87559	3.68355	3.75646	3.14153	41.7489	60.7559	45.2707	33.7932			gRNA5	1.24514	1.38966	1.53419	1.45636	2.53474	2.54586	2.51251	2.69038			gRNA5	8.14	7.02	7.72	7.88	32.6	32.7	30.3	31.6
Supplemental 4b
				Transcriptional Activation CD14											Normalized MFI CD14											Percentage Positive CD14
	2				GNE-3							2				GNE-3							2				GNE-3
gRNA1	208.096	124.027	167.222	185.951	380.932	306.609	302.36	366.679			gRNA1	9.45153	9.38525	10.3927	9.31897	40.2187	50.5849	40.2983	44.792			gRNA1	57.5	57.7	58.8	57.7	73.6	77.5	74	76.1
gRNA2	7.7235	6.17368	8.8237	8.46945	26.3076	24.5937	32.8385	43.2746			gRNA2	1.5377	1.55095	1.61723	1.60398	2.30655	2.39934	2.58492	2.39934			gRNA2	11.5	12.3	13	13	29	28.4	28.4	28.5
gRNA3	23.3119	29.0215	26.4178	27.4252	48.1018	63.0543	40.5935	57.609			gRNA3	3.18144	3.36703	3.48633	3.314	5.42171	6.65452	6.80033	7.19801			gRNA3	37.7	38.6	38.6	37.4	49.2	52.6	53	54
gRNA4	0.815666	0.640669	0.779274	1.10404	0.752373	0.86882	0.834283	0.740824			gRNA4	1.26065	1.29511	1.19172	1.15857	1.15857	1.43165	1.26065	1.17581			gRNA4	1.69	1.45	1.56	1.72	1.6	2.12	2.07	2.02
gRNA5	1.41022	1.24999	1.41542	1.65783	2.67896	2.57396	0.226296	2.31964			gRNA5	1.55095	1.63049	1.73654	1.85584	2.46562	2.3198	2.41259	2.17399			gRNA5	8.63	8.47	8.28	8.63	21.9	21.7	20.9	19.7
				Transcriptional Activation PROM1											Normalized MFI PROM1											Percentage Positive PROM1
	2				GNE-3							2				GNE-3							2				GNE-3
gRNA1	3.40704	3.12528	2.9076	1.78777	8.67867	11.5499	11.9879	13.0137			gRNA1	1.03455	1.16091	1.26357	1.26357	1.16091	1.36624	1.54788	1.4768			gRNA1	1.37	1.4	1.47	1.21	4.56	4.94	5.51	5.97
gRNA2	1003.79	596.071	703.896	984.639	1920.08	1511.28	2060.03	3339.6			gRNA2	2.56663	2.79566	3.11155	2.98519	14.4126	17.2241	14.9654	14.2468			gRNA2	35.9	38.2	40.1	40.2	61.9	64.8	62.9	62.8
gRNA3	68.6671	88.4412	81.6302	95.6083	2626.52	3419.5	1235.44	617.662			gRNA3	1.23988	1.38203	1.51629	1.36624	6.98124	7.44719	8.13425	6.79171			gRNA3	9.4	10.7	10.9	10.9	54	54.3	55.8	53.1
gRNA4	4.72613	1.87165	1.67101	2.36292	1046.27	888.054	2586.41	851.695			gRNA4	1.00296	1.13722	1.16881	1.16091	2.23495	2.52715	2.88253	3.05627			gRNA4	0.88	0.99	0.98	1.14	33.1	35.6	38.9	39.6
gRNA5	14.2385	22.0503	16.1448	18.5217	33.5942	77.4711	47.3558	163.696			gRNA5	0.995064	1.23198	1.23198	1.40573	1.38203	1.60316	1.69793	1.61106			gRNA5	2.52	2.86	3.09	3.58	15.4	16.4	18.3	17.9
				Transcriptional Activation CXCR4											Normalized MFI CXCR4											Percentage Positive CXCR4
	2				D5							2				D5							2				D5
gRNA1	5.96299	5.07863	4.66673	6.4555	26.2778	29.02	19.9442	30.3686			gRNA1	1.58357	1.65079	1.83007	1.80766	11.0401	11.2269	11.0177	10.5098			gRNA1	16	16.1	17.6	20.6	68.9	69.4	69	68.1
gRNA2	31.8524	30.3268	28.4067	36.2252	44.5993	50.7552	48.6976	53.34			gRNA2	9.65079	10.0467	10.0467	8.30626	23.0738	21.0271	23.3053	19.3315			gRNA2	61.2	62.7	62.1	58.7	77.5	76.3	77.8	75.4
gRNA3	15.8161	18.9761	11.4123	16.9534	25.8906	28.5495	25.5375	24.0467			gRNA3	4.19795	4.23529	4.62372	4.30999	9.22502	8.99346	8.45565	7.57423			gRNA3	45.1	45.3	47	45.2	60.3	60.6	59.9	57.9
gRNA4	17.5419	22.7231	9.84529	13.7841	65.3172	43.5555	42.3188	30.2029			gRNA4	2.45005	2.53221	2.57703	2.78618	4.93744	4.68347	4.45191	3.04015			gRNA4	32.6	33.3	34.5	34.5	48.3	47.3	47	37.6
gRNA5	1.83517	1.38003	0.889338	1.46313	1.0335	0.925507	1.00789				gRNA5	1.21008	1.19514	1.21008	1.21008	1.13539	1.21008	1.17274	1.29225			gRNA5	3.29	3.96	3.74	5.95	3.27	3.87	3.05	5.62
				Transcriptional Activation KDR											Normalized MFI KDR											Percentage Positive KDR
	2				GNE-3							2				GNE-3							2				GNE-3
gRNA1	809.348	973.155	964.228	1798.82	1041.67	1539.05	1348.55	1703.43			gRNA1	1.56057	1.76591	1.42368	1.42368	1.9165	2.24504	1.82067	1.95756			gRNA1	5.76	6.67	4.93	5.48	13.3	15.5	12.6	14.4
gRNA2	34.364	35.4511	29.0482	46.7284	366.059	346.21	310.241	403.153			gRNA2	1.16085	1.40999	1.17864	1.23066	1.42368	1.60164	1.35524	1.40999			gRNA2	1.07	1.67	1.17	0.91	2.12	2.83	1.96	2.25
gRNA3	276.755	304.438	289.187	619.395	1516.09	1559.55	1688.28	2342.08			gRNA3	1.40999	1.61533	1.40999	1.24846	2.13552	2.55989	2.21766	2.39562			gRNA3	3.51	4.57	3.92	3.42	19.8	22.8	21	23.7
gRNA4	48.0887	37.2822	41.433	55.4935	58.5543	75.0806	67.2177	73.7842			gRNA4	1.16085	1.24846	1.12526	1.21424	1.21424	1.30185	1.23066	1.19644			gRNA4	1.07	1.11	1.14	0.82	1.24	1.83	1.12	1.3
gRNA5	736.871	728.688	784.905	1131.25	845.598	1083.34	1279.93	1793.79			gRNA5	1.95756	2.08077	1.97125	2.20397	2.1629	2.45038	2.19028	2.21766			gRNA5	11.7	11.9	12.1	11.5	14.3	15.1	15.8	15
Supplemental 4c
				293T Normalized MFI PD-L1											293T Percentage Positive PD-L1
	2				GNE-3							2				GNE-3
gRNA1	1.49375	1.68468	1.81946	1.35898	2.67303	10.5237	7.52492	6.52534			gRNA1	15.9	18.3	20.1	15.8	34.7	68.5	60.6	56.6
gRNA2	17.0939	18.6438	19.2391	19.5873	19.1942	25.8318	27.7411	20.1264			gRNA2	89.2	90.3	90.6	91.5	94.1	96.7	96.8	94.9
gRNA3	44.6329	56.0438	53.3146	52.8092	52.3038	50.7202	50.9561	57.5263			gRNA3	97.6	98.2	98.1	98.3	99	99.1	99	99.2
gRNA4	8.32234	9.84978	6.24456	7.21045	13.7695	12.8373	13.3539	11.9276			gRNA4	69	72.7	58.6	63.8	82.8	80.5	81.8	78.9
gRNA5	14.8028	16.7121	15.7462	15.8809	20.1713	22.0244	23.9	20.6767			gRNA5	90.1	90.8	88.7	89.6	95.9	96.4	96.8	95
				Jurkat Normalized MFI PD-L1											Jurkat Percentage Positive PD-L1
	2				GNE-3							2				GNE-3
gRNA1	1.00781	1.06299	1.06299	1.08187	1.08187	1.08187	1.1385	1.21256			gRNA1	0.55	0.7	0.71	0.66	0.92	0.84	0.97	1.02
gRNA2	8.37902	8.20476	8.27736	8.5678	34.0679	33.3563	33.8646	34.3874			gRNA2	58.3	57.5	57.9	58.8	84.5	83.8	83.7	84.2
gRNA3	42.8535	38.1049	38.6277	39.6152	55.5164	55.1824	53.527	56.4313			gRNA3	84.2	82.2	82.5	82.4	87.4	87.6	86.7	87.1
gRNA4	1.82973	1.93139	1.94591	1.96043	2.13469	2.19278	2.29443	2.52677			gRNA4	6.93	7.72	7.56	7.28	12.3	13.5	14.3	17.2
gRNA5	8.52423	9.3084	8.95988	10.0054	31.3669	36.2316	34.794	40.2396			gRNA5	58.8	60.2	60	61.7	85.1	86.5	86.6	88
Supplemental 4d
	Normalized MFI PD-L1	Transcriptional Activation PD-L1
gRNA1-2.0	1.35575	1.19867
gRNA2-2.0	10.5198	46.8768
gRNA3-2.0	38.4386	105.648
gRNA4-2.0	2.50435	8.72048
gRNA5-2.0	18.0831	49.1361
gRNA1-GNE-3	1.49488	1.4047
gRNA2-GNE-3	30.6937	67.2923
gRNA3-GNE-3	42.9797	111.203
gRNA4-GNE-3	5.06667	13.8427
gRNA5-GNE-3	32.2667	77.7907
	Normalized MFI CD2	Transcriptional Activation CD2
gRNA1-2.0	2.15675	57.0051
gRNA2-2.0	2.80434	35.74
gRNA3-2.0	60.8866	448.917
gRNA4-2.0	40.9422	428.148
gRNA5-2.0	1.40634	3.86428
gRNA1-GNE-3	2.95998	88.8733
gRNA2-GNE-3	33.4408	259.363
gRNA3-GNE-3	150.987	865.857
gRNA4-GNE-3	186.348	1630.54
gRNA5-GNE-3	2.57087	45.3922
	Normalized MFI CD14	Transcriptional Activation CD14
gRNA1-2.0	9.63712	171.324
gRNA2-2.0	1.57746	7.79758
gRNA3-2.0	3.3372	26.5441
gRNA4-2.0	1.22651	0.834911
gRNA5-2.0	1.69345	1.43336
gRNA1-GNE-3	43.9735	339.145
gRNA2-GNE-3	2.42254	31.7536
gRNA3-GNE-3	6.51864	52.3397
gRNA4-GNE-3	1.25667	0.799075
gRNA5-GNE-3	2.343	1.94971
	Normalized MFI CXCR4	Transcriptional Activation CXCR4
gRNA1-2.0	1.71802	5.54096
gRNA2-2.0	9.51261	31.7028
gRNA3-2.0	4.34174	15.7895
gRNA4-2.0	2.58637	15.9736
gRNA5-2.0	1.20635	1.39192
gRNA1-GNE-3	10.9486	26.4027
gRNA2-GNE-3	21.6844	49.348
gRNA3-GNE-3	8.56209	26.0061
gRNA4-GNE-3	4.27824	45.3486
gRNA5-GNE-3	1.20261	0.988965
	Normalized MFI PROM1	Transcriptional Activation PROM1
gRNA1-2.0	1.18065	2.80692
gRNA2-2.0	2.86476	822.099
gRNA3-2.0	1.37611	83.5867
gRNA4-2.0	1.11747	2.65793
gRNA5-2.0	1.21619	17.7388
gRNA1-GNE-3	1.38796	11.3075
gRNA2-GNE-3	15.2122	2207.75
gRNA3-GNE-3	7.3386	1974.78
gRNA4-GNE-3	2.67522	1343.11
gRNA5-GNE-3	1.57354	80.5293
	Normalized MFI KDR	Transcriptional Activation KDR
gRNA1-2.0	1.54346	1136.39
gRNA2-2.0	1.24504	36.3979
gRNA3-2.0	1.42094	372.444
gRNA4-2.0	1.1872	45.5743
gRNA5-2.0	2.05339	845.429
gRNA1-GNE-3	1.98494	1408.17
gRNA2-GNE-3	1.44764	356.416
gRNA3-GNE-3	2.32717	1776.5
gRNA4-GNE-3	1.2358	68.6592
gRNA5-GNE-3	2.2553	1250.66

## Sheet: Supplemental 5
Supplemental 5a
	K562-MFI Normalized to Control
	CD14	CXCR4	CD69
EF1⍺	43	16	4
CBh	23	10	3
CMV	6	4	2
CAG	472	68	16
	293-MFI Normalized to Control
	CD14	CXCR4	CD69
EF1⍺	4	14	1
CBh	2	11	1
CMV	3	14	1
CAG	23	32	5
	Jurkat-MFI Normalized to Control
	CD14	CXCR4	CD69
EF1⍺	2	1	7
CBh	2	1	1
CMV	N/A	N/A	N/A
CAG	3	1	18
Supplemental 5b
	K562-Percent Positive					K562-Percent Positive-Control
	CD14	CXCR4	CD69			CD14	CXCR4	CD69
EF1⍺	81	72	85		EF1⍺	1	1	36
CBh	71	58	74		CBh	0	1	36
CMV	33	32	64		CMV	0	1	39
CAG	91	89	86		CAG	0	1	11
	293-Percent Positive					293-Percent Positive-Control
	CD14	CXCR4	CD69			CD14	CXCR4	CD69
EF1⍺	52	80	5		EF1⍺	1	11	0
CBh	30	67	3		CBh	1	10	0
CMV	37	70	11		CMV	1	8	0
CAG	88	94	47		CAG	1	12	0
	Jurkat-Percent Positive					Jurkat-Percent Positive-Control
	CD14	CXCR4	CD69			CD14	CXCR4	CD69
EF1⍺	12	93	50		EF1⍺	0	92	1
CBh	7	92	6		CBh	1	91	2
CMV	N/A	N/A	N/A		CMV
CAG	24	91	87		CAG	1	91	1

[truncated: 4 more sheets: Supplemental 6, Supplemental 7, Supplemental 8, Supplemental 9]
